# Supplementary material for: Mammographic density mediates the protective effect of early-life body size on breast cancer risk
Source: Nat Commun. 2024 May 13;15:4021. doi: 10.1038/s41467-024-48105-7 (PMC11091136; doi:10.1038/s41467-024-48105-7)
Supplement: Supplementary file 4 — Supplementary Data 1-37 [file 41467_2024_48105_MOESM4_ESM.zip]

Archive with 6 entries (6 files):
- SupplementaryData26-37.xlsx
- __MACOSX/._SupplementaryData26-37.xlsx
- SupplementaryData20-25.xlsx
- __MACOSX/._SupplementaryData20-25.xlsx
- SupplementaryData1-19.xlsx
- __MACOSX/._SupplementaryData1-19.xlsx
