# Supplementary material for: Mammographic density mediates the protective effect of early-life body size on breast cancer risk
Source: Nat Commun. 2024 May 13;15:4021. doi: 10.1038/s41467-024-48105-7 (PMC11091136; doi:10.1038/s41467-024-48105-7)
Supplement: Supplementary file 4 — Supplementary Data 1-37 [file 41467_2024_48105_MOESM4_ESM.zip › SupplementaryData1-19.xlsx]

## Sheet: Guide
sheet_name	description
Data1	Univariable MR (total effect, IVW) of childhood and adult body size on MD phenotypes
Data2	Sensitivity analysis: Univariable MR (total effect, IVW) of childhood and adult body size on MD phenotypes
Data3	MVMR (direct effect) of childhood and adult body size together on MD phenotypes
Data4	Sensitivity analysis: MVMR (direct effect) of childhood and adult body size together on MD phenotypes
Data5	Univariable MR (total effect, IVW) of age at menarche on MD phenotypes
Data6	Sensitivity analysis: Univariable MR (total effect, IVW) of age at menarche on MD phenotypes
Data7	MVMR (direct effect) of age at menarche and childhood body size on MD phenotypes
Data8	Sensitivity analysis: MVMR (direct effect) of age at menarche and childhood body size on MD phenotypes
Data9	Univariable MR (total effect, IVW) of MD phenotypes on breast cancer
Data10	Sensitivity analysis: Univariable MR (total effect, IVW) of MD phenotypes on breast cancer
Data11	MVMR (direct effect) of MD phenotypes and childhood body size on breast cancer
Data12	Sensitivity analysis: MVMR (direct effect) of MD phenotypes and childhood body size on breast cancer
Data13	Univariable MR (total effect, IVW) of childhood body size on breast cancer
Data14	MR PRESSO results
Data15	MR-Radial results
Data16	MR-Clust results
Data17	DA PheWAS
Data18	NDA PheWAS
Data19	PD PheWAS

## Sheet: Data1
exposure	outcome	method	nsnp	b	se	pval	lo_ci	up_ci
Childhood body size	Dense area	Inverse variance weighted	109	-0.628652	0.0687179	5.78325e-20	-0.763339	-0.493965
Adult body size	Dense area	Inverse variance weighted	157	-0.506913	0.0632171	1.06943e-15	-0.630819	-0.383008
Childhood body size	Dense area	MR Egger	109	-1.14178	0.142051	1.30756e-12	-1.4202	-0.863363
Adult body size	Dense area	MR Egger	157	-1.20967	0.170332	4.17987e-11	-1.54352	-0.875819
Childhood body size	Dense area	Weighted median	109	-0.770842	0.0881056	2.15108e-18	-0.943529	-0.598155
Adult body size	Dense area	Weighted median	157	-0.595964	0.0841776	1.44319e-12	-0.760952	-0.430976
Childhood body size	Non-dense area	Inverse variance weighted	109	0.814515	0.0729818	6.3622e-29	0.67147	0.957559
Adult body size	Non-dense area	Inverse variance weighted	157	1.07939	0.0575593	1.84397e-78	0.96657	1.1922
Childhood body size	Non-dense area	MR Egger	109	1.13555	0.158229	9.82186e-11	0.825427	1.44568
Adult body size	Non-dense area	MR Egger	157	1.368	0.162646	2.4984e-14	1.04922	1.68679
Childhood body size	Non-dense area	Weighted median	109	1.05987	0.091737	7.09671e-31	0.880068	1.23968
Adult body size	Non-dense area	Weighted median	157	1.12821	0.0896525	2.57748e-36	0.952492	1.30393
Childhood body size	Percent density	Inverse variance weighted	109	-0.875717	0.0682427	1.07976e-37	-1.00947	-0.741962
Adult body size	Percent density	Inverse variance weighted	157	-0.947234	0.0592835	1.8176e-57	-1.06343	-0.831039
Childhood body size	Percent density	MR Egger	109	-1.35297	0.142328	6.70401e-16	-1.63194	-1.07401
Adult body size	Percent density	MR Egger	157	-1.54667	0.161318	2.20388e-17	-1.86285	-1.23048
Childhood body size	Percent density	Weighted median	109	-1.0178	0.0910985	5.56065e-29	-1.19635	-0.839243
Adult body size	Percent density	Weighted median	157	-1.06242	0.082649	8.10132e-38	-1.22441	-0.90043

## Sheet: Data2
outcome	exposure	egger_intercept	se	pval	method	Q	Q_df	Q_pval	snp_r2.exposure	snp_r2.outcome	correct_causal_direction	steiger_pval	Fst	total_r2
Dense area	Childhood body size	0.0105927	0.00261493	9.69017e-05	MR Egger	155.944	107	0.00142474	0.0328968	0.014016	TRUE	1.10603e-21	74.8014	0.0328828
Dense area	Childhood body size	0.0105927	0.00261493	9.69017e-05	Inverse variance weighted	179.859	108	1.74462e-05	0.0328968	0.014016	TRUE	1.10603e-21	74.8014	0.0328828
Dense area	Adult body size	0.0120703	0.00273941	1.95479e-05	MR Egger	208.549	155	0.00267504	0.042193	0.0154139	TRUE	9.19994e-35	53.4916	0.0421818
Dense area	Adult body size	0.0120703	0.00273941	1.95479e-05	Inverse variance weighted	234.671	156	4.69775e-05	0.042193	0.0154139	TRUE	9.19994e-35	53.4916	0.0421818
Non-dense area	Childhood body size	-0.00662493	0.00291165	0.0248795	MR Egger	188.607	107	1.91028e-06	0.0328968	0.0203807	TRUE	3.94858e-09	74.8014	0.0328828
Non-dense area	Childhood body size	-0.00662493	0.00291165	0.0248795	Inverse variance weighted	197.732	108	3.11316e-07	0.0328968	0.0203807	TRUE	3.94858e-09	74.8014	0.0328828
Non-dense area	Adult body size	-0.00495696	0.00261569	0.0599431	MR Egger	185.692	155	0.0467609	0.042193	0.0297901	TRUE	5.50801e-07	53.4916	0.0421818
Non-dense area	Adult body size	-0.00495696	0.00261569	0.0599431	Inverse variance weighted	189.994	156	0.0330812	0.042193	0.0297901	TRUE	5.50801e-07	53.4916	0.0421818
Percent density	Childhood body size	0.00985295	0.00261999	0.000276713	MR Egger	159.262	107	0.000790568	0.0328968	0.0214721	TRUE	1.06976e-07	74.8014	0.0328828
Percent density	Childhood body size	0.00985295	0.00261999	0.000276713	Inverse variance weighted	180.312	108	1.58421e-05	0.0328968	0.0214721	TRUE	1.06976e-07	74.8014	0.0328828
Percent density	Adult body size	0.0102999	0.00259525	0.000110215	MR Egger	190.674	155	0.0270582	0.042193	0.0270209	TRUE	4.04397e-10	53.4916	0.0421818
Percent density	Adult body size	0.0102999	0.00259525	0.000110215	Inverse variance weighted	210.05	156	0.00254644	0.042193	0.0270209	TRUE	4.04397e-10	53.4916	0.0421818

## Sheet: Data3
exposure	outcome	nsnp	b	se	pval	lo_ci	up_ci	outcome.full
Childhood body size	Dense area	89	-0.532461	0.083058	1.44837e-10	-0.695255	-0.369668	Dense area
Adult body size	Dense area	134	-0.209455	0.0802729	0.00907319	-0.36679	-0.05212	Dense area
Childhood body size	Non-dense area	89	0.278725	0.0835157	0.000845668	0.115034	0.442416	Non-dense area
Adult body size	Non-dense area	134	0.926642	0.0806428	1.46918e-30	0.768582	1.0847	Non-dense area
Childhood body size	Percent density	89	-0.495613	0.0814259	1.15274e-09	-0.655208	-0.336019	Percent density
Adult body size	Percent density	134	-0.675357	0.0786625	9.0435e-18	-0.829536	-0.521179	Percent density

## Sheet: Data4
outcome_trait	Childhood BMI (Fst)	Adult BMI (Fst)	Qstat	Qpval
Dense area	16.1033	14.6961	225.915	0.0579242
Non-dense area	16.1033	14.6961	216.186	0.131447
Percent density	16.1033	14.6961	216.039	0.132928

## Sheet: Data5
id.exposure	exposure	outcome	method	nsnp	pval	se	b	lo_ci	up_ci
ukb-b-3768	Age at menarche	Dense area	Inverse variance weighted	182	0.00512872	0.053703	0.150306	0.045048	0.255564
ukb-b-3768	Age at menarche	Dense area	MR Egger	182	0.0663474	0.147188	0.271898	-0.0165905	0.560387
ukb-b-3768	Age at menarche	Dense area	Weighted median	182	0.32881	0.0788383	0.0769867	-0.0775363	0.23151
ukb-b-3768	Age at menarche	Non-dense area	Inverse variance weighted	182	1.23008e-05	0.0581773	-0.254362	-0.36839	-0.140335
ukb-b-3768	Age at menarche	Non-dense area	MR Egger	182	0.0304137	0.159649	-0.348335	-0.661246	-0.0354238
ukb-b-3768	Age at menarche	Non-dense area	Weighted median	182	0.376403	0.0743281	-0.0657465	-0.21143	0.0799366
ukb-b-3768	Age at menarche	Percent density	Inverse variance weighted	182	3.97418e-05	0.0583444	0.239736	0.125381	0.354091
ukb-b-3768	Age at menarche	Percent density	MR Egger	182	0.0282443	0.160004	0.353885	0.0402774	0.667492
ukb-b-3768	Age at menarche	Percent density	Weighted median	182	0.138365	0.0748448	0.110913	-0.0357829	0.257609

## Sheet: Data6
exposure	outcome	egger_intercept	se	pval	method	Q	Q_df	Q_pval	snp_r2.exposure	snp_r2.outcome	correct_causal_direction	steiger_pval	Fst	total_r2
Age at menarche	Dense area	-0.0025709	0.00289729	0.376075	Inverse variance weighted	327.983	181	1.40556e-10	0.0855075	0.014454	TRUE	1.45176e-148	71.7787	0.0854652
Age at menarche	Non-dense area	0.00198696	0.0031427	0.528027	Inverse variance weighted	375.566	181	1.05253e-15	0.0855075	0.0184702	TRUE	8.34155e-124	71.7787	0.0854652
Age at menarche	Percent density	-0.00241378	0.00314991	0.444501	Inverse variance weighted	393.429	181	8.56003e-18	0.0855075	0.0186363	TRUE	6.91515e-123	71.7787	0.0854652

## Sheet: Data7
exposure	outcome	nsnp	pval	se	b	lo_ci	up_ci	pair
Childhood body size	Dense area	81	5.2354e-17	0.0791379	-0.663277	-0.818387	-0.508167	Age at menarche
Age at menarche	Dense area	159	0.270344	0.057786	-0.0636958	-0.176956	0.0495648	Age at menarche
Childhood body size	Non-dense area	81	7.96323e-31	0.0767444	0.885898	0.735479	1.03632	Age at menarche
Age at menarche	Non-dense area	159	0.792486	0.0560132	0.0147362	-0.0950497	0.124522	Age at menarche
Childhood body size	Percent density	81	5.9807e-35	0.0762699	-0.940673	-1.09016	-0.791184	Age at menarche
Age at menarche	Percent density	159	0.297677	0.0557009	-0.0580085	-0.167182	0.0511652	Age at menarche

## Sheet: Data8
Age at menarche (Fst)	Childhood body size (Fst)	Qstat	Qpval	outcome
30.4919	22.4598	345.957	1.20052e-07	Dense area
30.4919	22.4598	312.519	4.05506e-05	Non-dense area
30.4919	22.4598	319.958	1.21866e-05	Percent density

## Sheet: Data9
exposure	outcome	method	nsnp	or	or_lci95	or_uci95	pval	b	se	pval_0.05
Dense area	BCAC 2017	Inverse variance weighted	20	1.38043	1.00214	1.90151	0.0484856	0.322394	0.163396	1
Dense area	BCAC 2017	MR Egger	20	1.30761	0.319574	5.35036	0.713439	0.268199	0.718859	0
Dense area	BCAC 2017	Weighted median	20	1.24592	1.11147	1.39664	0.000160616	0.219877	0.0582602	1
Non-dense area	BCAC 2017	Inverse variance weighted	7	0.754729	0.441643	1.28976	0.303355	-0.281397	0.273396	0
Non-dense area	BCAC 2017	MR Egger	7	6.28535	0.636242	62.0921	0.176516	1.83822	1.16857	0
Non-dense area	BCAC 2017	Weighted median	7	0.74089	0.630527	0.87057	0.000268125	-0.299903	0.0822938	1
Percent density	BCAC 2017	Inverse variance weighted	11	1.36665	0.865588	2.15776	0.180074	0.312361	0.233014	0
Percent density	BCAC 2017	MR Egger	11	1.58975	0.0685268	36.8806	0.779136	0.463578	1.60414	0
Percent density	BCAC 2017	Weighted median	11	1.32348	1.14298	1.53249	0.000179367	0.280268	0.0748092	1
Dense area	BCAC 2020	Inverse variance weighted	20	1.37234	1.0046	1.87467	0.0467168	0.316514	0.159144	1
Dense area	BCAC 2020	MR Egger	20	1.2458	0.315144	4.92478	0.757583	0.219777	0.701277	0
Dense area	BCAC 2020	Weighted median	20	1.26706	1.13986	1.40845	1.15763e-05	0.236698	0.0539739	1
Non-dense area	BCAC 2020	Inverse variance weighted	8	0.67669	0.400899	1.14221	0.143689	-0.390542	0.267094	0
Non-dense area	BCAC 2020	MR Egger	8	7.47973	0.836213	66.9045	0.121954	2.0122	1.11789	0
Non-dense area	BCAC 2020	Weighted median	8	0.726198	0.624282	0.844753	3.37322e-05	-0.319932	0.0771537	1
Percent density	BCAC 2020	Inverse variance weighted	11	1.33872	0.861728	2.07975	0.194324	0.291715	0.22476	0
Percent density	BCAC 2020	MR Egger	11	1.57363	0.0758927	32.6293	0.776089	0.453387	1.54685	0
Percent density	BCAC 2020	Weighted median	11	1.33414	1.1631	1.53034	3.81514e-05	0.28829	0.0700005	1
Dense area	ER+ Breast cancer	Inverse variance weighted	20	1.38075	1.00091	1.90474	0.0493514	0.322629	0.164142	1
Dense area	ER+ Breast cancer	MR Egger	20	1.42239	0.342857	5.90099	0.633264	0.352339	0.725909	0
Dense area	ER+ Breast cancer	Weighted median	20	1.20296	1.0527	1.37467	0.0066373	0.184787	0.0680736	1
Non-dense area	ER+ Breast cancer	Inverse variance weighted	7	0.789832	0.481509	1.29558	0.350094	-0.235935	0.252498	0
Non-dense area	ER+ Breast cancer	MR Egger	7	5.70717	0.698571	46.6263	0.165034	1.74172	1.07165	0
Non-dense area	ER+ Breast cancer	Weighted median	7	0.76834	0.645965	0.913898	0.00290893	-0.263523	0.0885137	1
Percent density	ER+ Breast cancer	Inverse variance weighted	11	1.34725	0.843951	2.1507	0.21165	0.298066	0.238636	0
Percent density	ER+ Breast cancer	MR Egger	11	1.59141	0.0636905	39.7639	0.783609	0.46462	1.64201	0
Percent density	ER+ Breast cancer	Weighted median	11	1.34956	1.14415	1.59185	0.000372911	0.29978	0.0842422	1
Dense area	ER- Breast cancer	Inverse variance weighted	20	1.25237	0.907489	1.72831	0.170901	0.225034	0.164341	0
Dense area	ER- Breast cancer	MR Egger	20	0.85391	0.209436	3.48155	0.828155	-0.157929	0.717045	0
Dense area	ER- Breast cancer	Weighted median	20	1.40053	1.20269	1.6309	1.45438e-05	0.336848	0.0776954	1
Non-dense area	ER- Breast cancer	Inverse variance weighted	7	0.768299	0.385099	1.53281	0.454476	-0.263576	0.352388	0
Non-dense area	ER- Breast cancer	MR Egger	7	9.78493	0.438796	218.199	0.209423	2.28084	1.58396	0
Non-dense area	ER- Breast cancer	Weighted median	7	0.770648	0.576596	1.03001	0.0783677	-0.260524	0.148005	0
Percent density	ER- Breast cancer	Inverse variance weighted	11	1.28806	0.803373	2.06517	0.293257	0.253138	0.240854	0
Percent density	ER- Breast cancer	MR Egger	11	1.30923	0.0507937	33.7458	0.874487	0.269436	1.65787	0
Percent density	ER- Breast cancer	Weighted median	11	1.34214	1.07178	1.6807	0.0103464	0.294266	0.114767	1
Dense area	HER2-enriched	Inverse variance weighted	20	1.44078	1.01869	2.03776	0.0389516	0.365186	0.176871	1
Dense area	HER2-enriched	MR Egger	20	1.28895	0.278472	5.96613	0.749162	0.253829	0.78177	0
Dense area	HER2-enriched	Weighted median	20	1.46509	1.0404	2.06315	0.0287591	0.38192	0.17465	1
Non-dense area	HER2-enriched	Inverse variance weighted	8	0.717173	0.3618	1.42161	0.340952	-0.332439	0.349095	0
Non-dense area	HER2-enriched	MR Egger	8	11.2634	0.499739	253.86	0.178451	2.42156	1.5894	0
Non-dense area	HER2-enriched	Weighted median	8	0.530844	0.323115	0.872119	0.0124125	-0.633288	0.253295	1
Percent density	HER2-enriched	Inverse variance weighted	11	1.41504	0.791394	2.53015	0.241639	0.347159	0.296489	0
Percent density	HER2-enriched	MR Egger	11	2.03117	0.0376544	109.566	0.735644	0.708612	2.03465	0
Percent density	HER2-enriched	Weighted median	11	2.23227	1.43523	3.47194	0.000366124	0.803019	0.225354	1
Dense area	Luminal A	Inverse variance weighted	20	1.35315	0.968777	1.89002	0.0760733	0.302434	0.170487	0
Dense area	Luminal A	MR Egger	20	1.18961	0.271753	5.2076	0.820313	0.173628	0.753311	0
Dense area	Luminal A	Weighted median	20	1.1484	0.997008	1.32278	0.0550542	0.138371	0.0721264	0
Non-dense area	Luminal A	Inverse variance weighted	8	0.679043	0.394761	1.16805	0.161904	-0.387071	0.276737	0
Non-dense area	Luminal A	MR Egger	8	8.81338	0.969109	80.1515	0.101542	2.17627	1.12635	0
Non-dense area	Luminal A	Weighted median	8	0.710539	0.593058	0.851293	0.00021055	-0.341731	0.0922099	1
Percent density	Luminal A	Inverse variance weighted	11	1.30341	0.814267	2.08637	0.269604	0.26498	0.240024	0
Percent density	Luminal A	MR Egger	11	1.70327	0.0669425	43.3378	0.754431	0.532551	1.65126	0
Percent density	Luminal A	Weighted median	11	1.35565	1.15757	1.58763	0.000159605	0.304283	0.0805913	1
Dense area	Luminal B1	Inverse variance weighted	20	1.51352	1.02302	2.23919	0.0380915	0.414435	0.199837	1
Dense area	Luminal B1	MR Egger	20	1.55212	0.268097	8.98578	0.629578	0.439619	0.895931	0
Dense area	Luminal B1	Weighted median	20	1.47401	1.14182	1.90284	0.00290213	0.387986	0.130288	1
Non-dense area	Luminal B1	Inverse variance weighted	8	0.543604	0.316802	0.932774	0.0269236	-0.609535	0.275481	1
Non-dense area	Luminal B1	MR Egger	8	7.47733	0.892497	62.6451	0.112984	2.01188	1.08449	0
Non-dense area	Luminal B1	Weighted median	8	0.531576	0.364018	0.776262	0.00107167	-0.631908	0.193185	1
Percent density	Luminal B1	Inverse variance weighted	11	1.50976	0.89471	2.5476	0.122777	0.411949	0.266941	0
Percent density	Luminal B1	MR Egger	11	6.21425	0.195065	197.97	0.327907	1.82685	1.76595	0
Percent density	Luminal B1	Weighted median	11	1.3663	0.948366	1.9684	0.0938534	0.312104	0.186285	0
Dense area	Luminal B2	Inverse variance weighted	20	1.43975	1.11475	1.8595	0.00523538	0.364468	0.130531	1
Dense area	Luminal B2	MR Egger	20	1.73672	0.560577	5.38052	0.351352	0.551998	0.576932	0
Dense area	Luminal B2	Weighted median	20	1.3098	1.0268	1.67079	0.0297837	0.269871	0.124195	1
Non-dense area	Luminal B2	Inverse variance weighted	8	0.743389	0.4592	1.20346	0.227626	-0.296536	0.245783	0
Non-dense area	Luminal B2	MR Egger	8	5.89791	0.716868	48.5241	0.149947	1.7746	1.07524	0
Non-dense area	Luminal B2	Weighted median	8	0.820271	0.59991	1.12158	0.214533	-0.19812	0.15962	0
Percent density	Luminal B2	Inverse variance weighted	11	1.36437	0.922142	2.01868	0.120075	0.310693	0.199872	0
Percent density	Luminal B2	MR Egger	11	0.608701	0.0434257	8.53218	0.721003	-0.496429	1.34708	0
Percent density	Luminal B2	Weighted median	11	1.26824	0.983688	1.6351	0.0667833	0.23763	0.129631	0
Dense area	TNBC	Inverse variance weighted	20	1.15351	0.82473	1.61335	0.404133	0.142805	0.171176	0
Dense area	TNBC	MR Egger	20	0.645293	0.1524	2.7323	0.559305	-0.438051	0.736324	0
Dense area	TNBC	Weighted median	20	1.30958	1.09137	1.57142	0.00372998	0.269705	0.0929971	1
Non-dense area	TNBC	Inverse variance weighted	8	0.68088	0.342806	1.35236	0.272274	-0.384369	0.350113	0
Non-dense area	TNBC	MR Egger	8	11.3312	0.513743	249.922	0.174961	2.42756	1.57836	0
Non-dense area	TNBC	Weighted median	8	0.96732	0.65442	1.42983	0.867646	-0.033226	0.199377	0
Percent density	TNBC	Inverse variance weighted	11	1.21581	0.782778	1.88839	0.384392	0.195408	0.22465	0
Percent density	TNBC	MR Egger	11	1.57657	0.0764259	32.5225	0.774828	0.455249	1.54423	0
Percent density	TNBC	Weighted median	11	1.17984	0.875802	1.58942	0.276708	0.165377	0.152037	0

[truncated: 10 more sheets: Data10, Data11, Data12, Data13, Data14, Data15, Data16, Data17, Data18, Data19]
