# Supplementary material for: Mammographic density mediates the protective effect of early-life body size on breast cancer risk
Source: Nat Commun. 2024 May 13;15:4021. doi: 10.1038/s41467-024-48105-7 (PMC11091136; doi:10.1038/s41467-024-48105-7)
Supplement: Supplementary file 6 — Source Data [file 41467_2024_48105_MOESM6_ESM.xlsx]

## Sheet: fig2
effect	outcome	exposure	nsnp	b	se	pval	lo_ci	up_ci	beta_CI	effect_direction	cov	outcome_short
Total effect	Dense area	Age at menarche	182	0.150306	0.053703	0.00512872	0.045048	0.255564	0.15 [0.05:0.26]	ok	Total effect (MR)	Dense area
Total effect	Non-dense area	Age at menarche	182	-0.254362	0.0581773	1.23008e-05	-0.36839	-0.140335	-0.25 [-0.37:-0.14]	ok	Total effect (MR)	Non-dense area
Total effect	Percent density	Age at menarche	182	0.239736	0.0583444	3.97418e-05	0.125381	0.354091	0.24 [0.13:0.35]	ok	Total effect (MR)	Percent density
Direct effect	Dense area	Age at menarche	159	-0.0636958	0.057786	0.270344	-0.176956	0.0495648	-0.06 [-0.18:0.05]	overlaps null	Direct effect (MVMR)	Dense area
Direct effect	Non-dense area	Age at menarche	159	0.0147362	0.0560132	0.792486	-0.0950497	0.124522	0.01 [-0.1:0.12]	overlaps null	Direct effect (MVMR)	Non-dense area
Direct effect	Percent density	Age at menarche	159	-0.0580085	0.0557009	0.297677	-0.167182	0.0511652	-0.06 [-0.17:0.05]	overlaps null	Direct effect (MVMR)	Percent density
Total effect	Dense area	Childhood body size	109	-0.628652	0.0687179	5.78325e-20	-0.763339	-0.493965	-0.63 [-0.76:-0.49]	ok	Total effect (MR)	Dense area
Total effect	Non-dense area	Childhood body size	109	0.814515	0.0729818	6.3622e-29	0.67147	0.957559	0.81 [0.67:0.96]	ok	Total effect (MR)	Non-dense area
Total effect	Percent density	Childhood body size	109	-0.875717	0.0682427	1.07976e-37	-1.00947	-0.741962	-0.88 [-1.01:-0.74]	ok	Total effect (MR)	Percent density
Direct effect	Dense area	Childhood body size	81	-0.663277	0.0791379	5.2354e-17	-0.818387	-0.508167	-0.66 [-0.82:-0.51]	ok	Direct effect (MVMR)	Dense area
Direct effect	Non-dense area	Childhood body size	81	0.885898	0.0767444	7.96323e-31	0.735479	1.03632	0.89 [0.74:1.04]	ok	Direct effect (MVMR)	Non-dense area
Direct effect	Percent density	Childhood body size	81	-0.940673	0.0762699	5.9807e-35	-1.09016	-0.791184	-0.94 [-1.09:-0.79]	ok	Direct effect (MVMR)	Percent density
Total effect	Dense area	Adult body size	157	-0.506913	0.0632171	1.06943e-15	-0.630819	-0.383008	-0.51 [-0.63:-0.38]	ok	Total effect (MR)	Dense area
Total effect	Non-dense area	Adult body size	157	1.07939	0.0575593	1.84397e-78	0.96657	1.1922	1.08 [0.97:1.19]	ok	Total effect (MR)	Non-dense area
Total effect	Percent density	Adult body size	157	-0.947234	0.0592835	1.8176e-57	-1.06343	-0.831039	-0.95 [-1.06:-0.83]	ok	Total effect (MR)	Percent density
Direct effect	Dense area	Adult body size	134	-0.209455	0.0802729	0.00907319	-0.36679	-0.05212	-0.21 [-0.37:-0.05]	ok	Direct effect (MVMR)	Dense area
Direct effect	Non-dense area	Adult body size	134	0.926642	0.0806428	1.46918e-30	0.768582	1.0847	0.93 [0.77:1.08]	ok	Direct effect (MVMR)	Non-dense area
Direct effect	Percent density	Adult body size	134	-0.675357	0.0786625	9.0435e-18	-0.829536	-0.521179	-0.68 [-0.83:-0.52]	ok	Direct effect (MVMR)	Percent density
Direct effect	Dense area	Childhood body size	89	-0.532461	0.083058	1.44837e-10	-0.695255	-0.369668	-0.53 [-0.7:-0.37]	ok	Direct effect (MVMR)	Dense area
Direct effect	Non-dense area	Childhood body size	89	0.278725	0.0835157	0.000845668	0.115034	0.442416	0.28 [0.12:0.44]	ok	Direct effect (MVMR)	Non-dense area
Direct effect	Percent density	Childhood body size	89	-0.495613	0.0814259	1.15274e-09	-0.655208	-0.336019	-0.5 [-0.66:-0.34]	ok	Direct effect (MVMR)	Percent density

## Sheet: fig3
exposure	outcome	or	or_lci95	or_uci95	OR_CI	effect_direction	effect
Dense area	Overall breast cancer	1.38043	1.00214	1.90151	1.38 [1:1.9]	ok	Total effect
Dense area	ER+ breast cancer	1.38075	1.00091	1.90474	1.38 [1:1.9]	ok	Total effect
Dense area	ER- breast cancer	1.25237	0.907489	1.72831	1.25 [0.91:1.73]	overlaps null	Total effect
Dense area	Luminal A subtype	1.35315	0.968777	1.89002	1.35 [0.97:1.89]	overlaps null	Total effect
Dense area	Luminal B2 subtype	1.43975	1.11475	1.8595	1.44 [1.11:1.86]	ok	Total effect
Dense area	Luminal B1 subtype	1.51352	1.02302	2.23919	1.51 [1.02:2.24]	ok	Total effect
Dense area	HER2-enriched subtype	1.44078	1.01869	2.03776	1.44 [1.02:2.04]	ok	Total effect
Dense area	Triple-negative subtype	1.15351	0.82473	1.61335	1.15 [0.82:1.61]	overlaps null	Total effect
Non-dense area	Overall breast cancer	0.754729	0.441643	1.28976	0.75 [0.44:1.29]	overlaps null	Total effect
Non-dense area	ER+ breast cancer	0.789832	0.481509	1.29558	0.79 [0.48:1.3]	overlaps null	Total effect
Non-dense area	ER- breast cancer	0.768299	0.385099	1.53281	0.77 [0.39:1.53]	overlaps null	Total effect
Non-dense area	Luminal A subtype	0.679043	0.394761	1.16805	0.68 [0.39:1.17]	overlaps null	Total effect
Non-dense area	Luminal B2 subtype	0.743389	0.4592	1.20346	0.74 [0.46:1.2]	overlaps null	Total effect
Non-dense area	Luminal B1 subtype	0.543604	0.316802	0.932774	0.54 [0.32:0.93]	ok	Total effect
Non-dense area	HER2-enriched subtype	0.717173	0.3618	1.42161	0.72 [0.36:1.42]	overlaps null	Total effect
Non-dense area	Triple-negative subtype	0.68088	0.342806	1.35236	0.68 [0.34:1.35]	overlaps null	Total effect
Percent density	Overall breast cancer	1.36665	0.865588	2.15776	1.37 [0.87:2.16]	overlaps null	Total effect
Percent density	ER+ breast cancer	1.34725	0.843951	2.1507	1.35 [0.84:2.15]	overlaps null	Total effect
Percent density	ER- breast cancer	1.28806	0.803373	2.06517	1.29 [0.8:2.07]	overlaps null	Total effect
Percent density	Luminal A subtype	1.30341	0.814267	2.08637	1.3 [0.81:2.09]	overlaps null	Total effect
Percent density	Luminal B2 subtype	1.36437	0.922142	2.01868	1.36 [0.92:2.02]	overlaps null	Total effect
Percent density	Luminal B1 subtype	1.50976	0.89471	2.5476	1.51 [0.89:2.55]	overlaps null	Total effect
Percent density	HER2-enriched subtype	1.41504	0.791394	2.53015	1.42 [0.79:2.53]	overlaps null	Total effect
Percent density	Triple-negative subtype	1.21581	0.782778	1.88839	1.22 [0.78:1.89]	overlaps null	Total effect
Dense area	ER- breast cancer	1.30444	1.11746	1.52272		ok	Direct effect (accounted for childhood body size)
Dense area	ER+ breast cancer	1.43727	1.24362	1.66107		ok	Direct effect (accounted for childhood body size)
Dense area	Overall breast cancer	1.44776	1.26429	1.65786		ok	Direct effect (accounted for childhood body size)
Dense area	HER2-enriched subtype	1.35098	1.056	1.72837		ok	Direct effect (accounted for childhood body size)
Dense area	Luminal A subtype	1.43775	1.23973	1.66741		ok	Direct effect (accounted for childhood body size)
Dense area	Luminal B1 subtype	1.50913	1.22909	1.85298		ok	Direct effect (accounted for childhood body size)
Dense area	Luminal B2 subtype	1.40502	1.2029	1.64111		ok	Direct effect (accounted for childhood body size)
Dense area	Triple-negative subtype	1.23356	1.03378	1.47194		ok	Direct effect (accounted for childhood body size)
Non-dense area	ER- breast cancer	0.920148	0.723804	1.16975		overlaps null	Direct effect (accounted for childhood body size)
Non-dense area	ER+ breast cancer	1.01184	0.8429	1.21464		overlaps null	Direct effect (accounted for childhood body size)
Non-dense area	Overall breast cancer	0.962739	0.805448	1.15075		overlaps null	Direct effect (accounted for childhood body size)
Non-dense area	HER2-enriched subtype	1.18962	0.820711	1.72435		overlaps null	Direct effect (accounted for childhood body size)
Non-dense area	Luminal A subtype	0.858434	0.698834	1.05448		overlaps null	Direct effect (accounted for childhood body size)
Non-dense area	Luminal B1 subtype	0.744819	0.564557	0.982639		ok	Direct effect (accounted for childhood body size)
Non-dense area	Luminal B2 subtype	0.892386	0.705299	1.1291		overlaps null	Direct effect (accounted for childhood body size)
Non-dense area	Triple-negative subtype	0.734278	0.558784	0.964889		ok	Direct effect (accounted for childhood body size)
Percent density	ER- breast cancer	1.16247	0.950614	1.42154		overlaps null	Direct effect (accounted for childhood body size)
Percent density	ER+ breast cancer	1.12249	0.930878	1.35354		overlaps null	Direct effect (accounted for childhood body size)
Percent density	Overall breast cancer	1.15948	0.972791	1.38199		overlaps null	Direct effect (accounted for childhood body size)
Percent density	HER2-enriched subtype	1.04679	0.743751	1.4733		overlaps null	Direct effect (accounted for childhood body size)
Percent density	Luminal A subtype	1.10561	0.912732	1.33924		overlaps null	Direct effect (accounted for childhood body size)
Percent density	Luminal B1 subtype	1.10742	0.856078	1.43255		overlaps null	Direct effect (accounted for childhood body size)
Percent density	Luminal B2 subtype	1.19012	0.961969	1.47239		overlaps null	Direct effect (accounted for childhood body size)
Percent density	Triple-negative subtype	1.12915	0.904479	1.40963		overlaps null	Direct effect (accounted for childhood body size)

## Sheet: fig4a
exposure	outcome	id.exposure	id.outcome	samplesize	SNP	b	se	p	nsnp
Dense area	Overall breast cancer	x3BvX5	ieu-a-1126	228951	rs10034692	0.216667	0.116667	0.0632908
Dense area	Overall breast cancer	x3BvX5	ieu-a-1126	228951	rs10995181	0.976336	0.0671756	7.36853e-48
Dense area	Overall breast cancer	x3BvX5	ieu-a-1126	228951	rs11205303	-0.612069	0.0788177	8.12436e-15
Dense area	Overall breast cancer	x3BvX5	ieu-a-1126	228951	rs11628293	1.66007	0.127698	1.22343e-38
Dense area	Overall breast cancer	x3BvX5	ieu-a-1126	228951	rs11642015	1.14286	0.115385	3.96914e-23
Dense area	Overall breast cancer	x3BvX5	ieu-a-1126	228951	rs11686013	-0.508834	0.123675	3.8838e-05
Dense area	Overall breast cancer	x3BvX5	ieu-a-1126	228951	rs11877925	0.215289	0.115445	0.0622003
Dense area	Overall breast cancer	x3BvX5	ieu-a-1126	228951	rs12365491	0.257827	0.12523	0.0395111
Dense area	Overall breast cancer	x3BvX5	ieu-a-1126	228951	rs1503613	0.137931	0.112523	0.220272
Dense area	Overall breast cancer	x3BvX5	ieu-a-1126	228951	rs16857609	1.30755	0.125899	2.88005e-25
Dense area	Overall breast cancer	x3BvX5	ieu-a-1126	228951	rs17196808	0.158621	0.124138	0.201328
Dense area	Overall breast cancer	x3BvX5	ieu-a-1126	228951	rs17625845	-0.642757	0.113924	1.6811e-08
Dense area	Overall breast cancer	x3BvX5	ieu-a-1126	228951	rs233174	0.464986	0.0994398	2.92444e-06
Dense area	Overall breast cancer	x3BvX5	ieu-a-1126	228951	rs2642278	0.345238	0.128968	0.00743017
Dense area	Overall breast cancer	x3BvX5	ieu-a-1126	228951	rs28763893	0.26703	0.119891	0.0259291
Dense area	Overall breast cancer	x3BvX5	ieu-a-1126	228951	rs35106244	-0.205298	0.107616	0.056431
Dense area	Overall breast cancer	x3BvX5	ieu-a-1126	228951	rs3819405	0.571635	0.101302	1.67251e-08
Dense area	Overall breast cancer	x3BvX5	ieu-a-1126	228951	rs686722	1.01019	0.0828025	3.10824e-34
Dense area	Overall breast cancer	x3BvX5	ieu-a-1126	228951	rs73169097	-1.33001	0.109635	7.20842e-34
Dense area	Overall breast cancer	x3BvX5	ieu-a-1126	228951	rs7555006	0.581227	0.113718	3.2027e-07
Dense area	Overall breast cancer	x3BvX5	ieu-a-1126	228951	All - IVW (MRE)	0.322394	0.163396	0.0484856
Dense area	Overall breast cancer	x3BvX5	ieu-a-1126	228951	All - MR Egger	0.268199	0.718859	0.713439
Dense area	Overall breast cancer	x3BvX5	ieu-a-1126	228951	All - Weighted median	0.219877	0.0582301	0.000159366
Dense area	Overall breast cancer	x3BvX5	ieu-a-1126		Outlier corrected - IVW	0.337001	0.0536709	3.40708e-10	10

## Sheet: fig4b
exposure	outcome	id.exposure	id.outcome	samplesize	SNP	b	se	p	nsnp
Dense area	Overall breast cancer	x3BvX5	ieu-a-1126	228951	rs10034692	0.216667	0.116667	0.0632908
Dense area	Overall breast cancer	x3BvX5	ieu-a-1126	228951	rs10995181	0.976336	0.0671756	7.36853e-48
Dense area	Overall breast cancer	x3BvX5	ieu-a-1126	228951	rs11205303	-0.612069	0.0788177	8.12436e-15
Dense area	Overall breast cancer	x3BvX5	ieu-a-1126	228951	rs11628293	1.66007	0.127698	1.22343e-38
Dense area	Overall breast cancer	x3BvX5	ieu-a-1126	228951	rs11642015	1.14286	0.115385	3.96914e-23
Dense area	Overall breast cancer	x3BvX5	ieu-a-1126	228951	rs11686013	-0.508834	0.123675	3.8838e-05
Dense area	Overall breast cancer	x3BvX5	ieu-a-1126	228951	rs11877925	0.215289	0.115445	0.0622003
Dense area	Overall breast cancer	x3BvX5	ieu-a-1126	228951	rs12365491	0.257827	0.12523	0.0395111
Dense area	Overall breast cancer	x3BvX5	ieu-a-1126	228951	rs1503613	0.137931	0.112523	0.220272
Dense area	Overall breast cancer	x3BvX5	ieu-a-1126	228951	rs16857609	1.30755	0.125899	2.88005e-25
Dense area	Overall breast cancer	x3BvX5	ieu-a-1126	228951	rs17196808	0.158621	0.124138	0.201328
Dense area	Overall breast cancer	x3BvX5	ieu-a-1126	228951	rs17625845	-0.642757	0.113924	1.6811e-08
Dense area	Overall breast cancer	x3BvX5	ieu-a-1126	228951	rs233174	0.464986	0.0994398	2.92444e-06
Dense area	Overall breast cancer	x3BvX5	ieu-a-1126	228951	rs2642278	0.345238	0.128968	0.00743017
Dense area	Overall breast cancer	x3BvX5	ieu-a-1126	228951	rs28763893	0.26703	0.119891	0.0259291
Dense area	Overall breast cancer	x3BvX5	ieu-a-1126	228951	rs35106244	-0.205298	0.107616	0.056431
Dense area	Overall breast cancer	x3BvX5	ieu-a-1126	228951	rs3819405	0.571635	0.101302	1.67251e-08
Dense area	Overall breast cancer	x3BvX5	ieu-a-1126	228951	rs686722	1.01019	0.0828025	3.10824e-34
Dense area	Overall breast cancer	x3BvX5	ieu-a-1126	228951	rs73169097	-1.33001	0.109635	7.20842e-34
Dense area	Overall breast cancer	x3BvX5	ieu-a-1126	228951	rs7555006	0.581227	0.113718	3.2027e-07
Dense area	Overall breast cancer	x3BvX5	ieu-a-1126	228951	All - IVW (MRE)	0.322394	0.163396	0.0484856
Dense area	Overall breast cancer	x3BvX5	ieu-a-1126	228951	All - MR Egger	0.268199	0.718859	0.713439
Dense area	Overall breast cancer	x3BvX5	ieu-a-1126	228951	All - Weighted median	0.219877	0.0582301	0.000159366
Dense area	Overall breast cancer	x3BvX5	ieu-a-1126		Outlier corrected - IVW	0.337001	0.0536709	3.40708e-10	10

## Sheet: fig4c
observation	cluster	probability	cluster_mean	theta	theta_se	cluster_class
rs10034692	2	0.947	0.34	0.216667	0.116667	2
rs10995181	3	0.973	1.046	0.976336	0.0671756	3
rs11205303	1	0.975	-0.596	-0.612069	0.0788177	1
rs11628293	5	1	0.09	1.66007	0.127698	Junk
rs11642015	3	0.962	1.046	1.14286	0.115385	3
rs11686013	1	0.951	-0.596	-0.508834	0.123675	1
rs11877925	2	0.946	0.34	0.215289	0.115445	2
rs12365491	2	0.968	0.34	0.257827	0.12523	2
rs1503613	2	0.757	0.34	0.137931	0.112523	2
rs16857609	3	0.798	1.046	1.30755	0.125899	3
rs17196808	2	0.847	0.34	0.158621	0.124138	2
rs17625845	1	0.962	-0.596	-0.642757	0.113924	1
rs233174	2	0.978	0.34	0.464986	0.0994398	2
rs2642278	2	0.984	0.34	0.345238	0.128968	2
rs28763893	2	0.974	0.34	0.26703	0.119891	2
rs35106244	4	0.609	-0.07	-0.205298	0.107616	Null
rs3819405	2	0.875	0.34	0.571635	0.101302	2
rs686722	3	0.978	1.046	1.01019	0.0828025	3
rs73169097	5	1	0.09	-1.33001	0.109635	Junk
rs7555006	2	0.899	0.34	0.581227	0.113718	2

## Sheet: fig4d
SNP	exposure	outcome	b	se	id.exposure	id.outcome	p
rs10034692	Dense area	Overall breast cancer	0.216667	0.116667
rs10995181	Dense area	Overall breast cancer	0.976336	0.0671756
rs11205303	Dense area	Overall breast cancer	-0.612069	0.0788177
rs11628293	Dense area	Overall breast cancer	1.66007	0.127698
rs11642015	Dense area	Overall breast cancer	1.14286	0.115385
rs11686013	Dense area	Overall breast cancer	-0.508834	0.123675
rs11877925	Dense area	Overall breast cancer	0.215289	0.115445
rs12365491	Dense area	Overall breast cancer	0.257827	0.12523
rs1503613	Dense area	Overall breast cancer	0.137931	0.112523
rs16857609	Dense area	Overall breast cancer	1.30755	0.125899
rs17196808	Dense area	Overall breast cancer	0.158621	0.124138
rs17625845	Dense area	Overall breast cancer	-0.642757	0.113924
rs233174	Dense area	Overall breast cancer	0.464986	0.0994398
rs2642278	Dense area	Overall breast cancer	0.345238	0.128968
rs28763893	Dense area	Overall breast cancer	0.26703	0.119891
rs35106244	Dense area	Overall breast cancer	-0.205298	0.107616
rs3819405	Dense area	Overall breast cancer	0.571635	0.101302
rs686722	Dense area	Overall breast cancer	1.01019	0.0828025
rs73169097	Dense area	Overall breast cancer	-1.33001	0.109635
rs7555006	Dense area	Overall breast cancer	0.581227	0.113718
cluster_2	Dense area	Overall breast cancer	0.337001	0.0536709	x3BvX5	ieu-a-1126	3.40708e-10
cluster_3	Dense area	Overall breast cancer	1.05216	0.0642589	x3BvX5	ieu-a-1126	2.94345e-60
cluster_1	Dense area	Overall breast cancer	-0.597616	0.0574105	x3BvX5	ieu-a-1126	2.24339e-25

## Sheet: fig5
rsid	trait	study	dataset	beta	se	p	source	id	author	p.fdr	cluster	log10P	log10P_trunc	MD_wald_ratio_beta	exposure_cat	label	include_in_plot
rs35106244	Alkaline phosphatase	NA		-0.11327	0.002398	0	OpenGWAS	ukb-d-30610_irnt	Neale lab	0	cluster_Null	#NUM!	50	-0.205298	Other	Other phenotypes	TRUE
rs35106244	Alkaline phosphatase	NA		-2.4931	0.064295	0	OpenGWAS	ukb-d-30610_raw	Neale lab	0	cluster_Null	#NUM!	50	-0.205298	Other	Other phenotypes	TRUE
rs686722	ENSG00000130595	NA		-0.507511	0.0115212	0	OpenGWAS	eqtl-a-ENSG00000130595	Vosa U	1.1206e-307	cluster_3	306.951	50	1.01019	Other	Other phenotypes	TRUE
rs11642015	Body mass index (BMI)	MRC-IEU		0.0734757	0.00201484	3.69828e-291	OpenGWAS	ukb-b-19953	Ben Elsworth	9.49533e-289	cluster_3	288.022	50	1.14286	Other	Other phenotypes	TRUE
rs11642015	Body mass index (BMI)	MRC-IEU		0.0733445	0.00202986	6.9024e-286	OpenGWAS	ukb-b-2303	Ben Elsworth	1.41775e-283	cluster_3	282.848	50	1.14286	Other	Other phenotypes	TRUE
rs11642015	Weight	MRC-IEU		0.0605148	0.00176819	1.09901e-256	OpenGWAS	ukb-b-11842	Ben Elsworth	1.88114e-254	cluster_3	253.726	50	1.14286	Other	Other phenotypes	TRUE
rs11642015	Weight	MRC-IEU		0.0604719	0.00178089	9.90832e-253	OpenGWAS	ukb-b-12039	Ben Elsworth	1.45369e-250	cluster_3	249.838	50	1.14286	Other	Other phenotypes	TRUE
rs11642015	Comparative body size at age 10	MRC-IEU		0.0474515	0.00142652	1.30017e-242	OpenGWAS	ukb-b-4650	Ben Elsworth	1.66909e-240	cluster_3	239.778	50	1.14286	Other	Other phenotypes	TRUE
rs11642015	Arm fat mass (left)	MRC-IEU		0.0662269	0.00200295	9.59401e-240	OpenGWAS	ukb-b-8338	Ben Elsworth	1.09478e-237	cluster_3	236.961	50	1.14286	Other	Other phenotypes	TRUE
rs11642015	Arm fat mass (right)	MRC-IEU		0.0657445	0.00200306	2.89734e-236	OpenGWAS	ukb-b-6704	Ben Elsworth	2.97557e-234	cluster_3	233.526	50	1.14286	Other	Other phenotypes	TRUE
rs11642015	Impedance of leg (left)	MRC-IEU		-0.0605554	0.00185149	1.30017e-234	OpenGWAS	ukb-b-14068	Ben Elsworth	1.21389e-232	cluster_3	231.916	50	1.14286	Other	Other phenotypes	TRUE
rs11642015	Leg fat mass (left)	MRC-IEU		0.0522055	0.00161409	1.69824e-229	OpenGWAS	ukb-b-7212	Ben Elsworth	1.45341e-227	cluster_3	226.838	50	1.14286	Other	Other phenotypes	TRUE
rs11642015	Impedance of whole body	MRC-IEU		-0.0498584	0.00154343	6.19441e-229	OpenGWAS	ukb-b-19921	Ben Elsworth	4.89358e-227	cluster_3	226.31	50	1.14286	Other	Other phenotypes	TRUE
rs11642015	Leg fat mass (right)	MRC-IEU		0.0526409	0.0016334	7.19449e-228	OpenGWAS	ukb-b-18096	Ben Elsworth	5.27767e-226	cluster_3	225.278	50	1.14286	Other	Other phenotypes	TRUE
rs11642015	Impedance of leg (right)	MRC-IEU		-0.0584551	0.00183601	1.90108e-222	OpenGWAS	ukb-b-7376	Ben Elsworth	1.30161e-220	cluster_3	219.886	50	1.14286	Other	Other phenotypes	TRUE
rs11642015	Leg predicted mass (left)	MRC-IEU		0.0417939	0.00131867	1.90108e-220	OpenGWAS	ukb-b-17271	Ben Elsworth	1.22026e-218	cluster_3	217.914	50	1.14286	Other	Other phenotypes	TRUE
rs11642015	Leg fat-free mass (left)	MRC-IEU		0.0420312	0.00132733	4.60257e-220	OpenGWAS	ukb-b-16099	Ben Elsworth	2.78049e-218	cluster_3	217.556	50	1.14286	Other	Other phenotypes	TRUE
rs11642015	Waist circumference	MRC-IEU		0.0575325	0.001823	1.30017e-218	OpenGWAS	ukb-b-9405	Ben Elsworth	7.41819e-217	cluster_3	216.13	50	1.14286	Other	Other phenotypes	TRUE
rs11642015	Whole body fat mass	MRC-IEU		0.0625281	0.00199141	2.09894e-216	OpenGWAS	ukb-b-19393	Ben Elsworth	1.13453e-214	cluster_3	213.945	50	1.14286	Other	Other phenotypes	TRUE
rs11642015	Basal metabolic rate	MRC-IEU		0.0406575	0.00133147	8.70964e-205	OpenGWAS	ukb-b-16446	Ben Elsworth	4.4724e-203	cluster_3	202.349	50	1.14286	Other	Other phenotypes	TRUE
rs11642015	Leg fat-free mass (right)	MRC-IEU		0.0403775	0.00132675	1.99986e-203	OpenGWAS	ukb-b-12828	Ben Elsworth	9.78027e-202	cluster_3	201.01	50	1.14286	Other	Other phenotypes	TRUE
rs11642015	Leg predicted mass (right)	MRC-IEU		0.0400761	0.0013182	5.10505e-203	OpenGWAS	ukb-b-14310	Ben Elsworth	2.38313e-201	cluster_3	200.623	50	1.14286	Other	Other phenotypes	TRUE
rs11642015	Hip circumference	MRC-IEU		0.0615003	0.00203124	2.30144e-201	OpenGWAS	ukb-b-15590	Ben Elsworth	1.02764e-199	cluster_3	198.988	50	1.14286	Other	Other phenotypes	TRUE
rs11642015	Arm fat percentage (left)	MRC-IEU		0.0464631	0.00155141	4.4978e-197	OpenGWAS	ukb-b-20188	Ben Elsworth	1.92468e-195	cluster_3	194.716	50	1.14286	Other	Other phenotypes	TRUE
rs11642015	Body mass index	Neale B	Neale-B_UKBB_EUR_2017	-0.07237	0.002447	6.392e-192	Phenoscanner			2.52695e-190	cluster_3	189.597	50	1.14286	Other	Other phenotypes	TRUE
rs11642015	Body mass index (BMI)	Neale Lab		0.0723688	0.00244736	6.39735e-192	OpenGWAS	ukb-a-248	Neale	2.52695e-190	cluster_3	189.597	50	1.14286	Other	Other phenotypes	TRUE
rs11642015	Trunk fat mass	MRC-IEU		0.0601366	0.00205351	1.59956e-188	OpenGWAS	ukb-b-20044	Ben Elsworth	6.08425e-187	cluster_3	186.216	50	1.14286	Other	Other phenotypes	TRUE
rs11642015	Arm fat percentage (right)	MRC-IEU		0.0456307	0.00156015	4.79733e-188	OpenGWAS	ukb-b-12854	Ben Elsworth	1.75959e-186	cluster_3	185.755	50	1.14286	Other	Other phenotypes	TRUE
rs11642015	Comparative body size at age 10	Neale B	Neale-B_UKBB_EUR_2017	-0.04876	0.001693	3.793e-182	Phenoscanner			1.29852e-180	cluster_3	179.887	50	1.14286	Other	Other phenotypes	TRUE
rs11642015	Comparative body size at age 10	Neale Lab		0.0487647	0.00169332	3.79315e-182	OpenGWAS	ukb-a-34	Neale	1.29852e-180	cluster_3	179.887	50	1.14286	Other	Other phenotypes	TRUE
rs11642015	Whole body water mass	MRC-IEU		0.0363594	0.00126842	1e-180	OpenGWAS	ukb-b-14540	Ben Elsworth	3.3129e-179	cluster_3	178.48	50	1.14286	Other	Other phenotypes	TRUE
rs11642015	Whole body fat-free mass	MRC-IEU		0.0360298	0.00126635	4.60257e-178	OpenGWAS	ukb-b-13354	Ben Elsworth	1.47714e-176	cluster_3	175.831	50	1.14286	Other	Other phenotypes	TRUE
rs11642015	Weight	Neale B	Neale-B_UKBB_EUR_2017	-0.0601	0.002162	7.689e-170	Phenoscanner			2.32323e-168	cluster_3	167.634	50	1.14286	Other	Other phenotypes	TRUE
rs11642015	Weight	Neale Lab		0.0600958	0.00216208	7.6913e-170	OpenGWAS	ukb-a-249	Neale	2.32323e-168	cluster_3	167.634	50	1.14286	Other	Other phenotypes	TRUE
rs11642015	Arm fat-free mass (left)	MRC-IEU		0.0356414	0.00128443	1.79887e-169	OpenGWAS	ukb-b-19925	Ben Elsworth	5.2784e-168	cluster_3	167.277	50	1.14286	Other	Other phenotypes	TRUE
rs11642015	Body mass index	NA		0.0775	0.00281	5.10505e-167	OpenGWAS	ebi-a-GCST006368	Hoffmann TJ	1.45636e-165	cluster_3	164.837	50	1.14286	Other	Other phenotypes	TRUE
rs11642015	Arm predicted mass (left)	MRC-IEU		0.0351716	0.00127938	2.19786e-166	OpenGWAS	ukb-b-9093	Ben Elsworth	6.10055e-165	cluster_3	164.215	50	1.14286	Other	Other phenotypes	TRUE
rs11642015	Arm predicted mass (right)	MRC-IEU		0.0343425	0.00125556	1e-164	OpenGWAS	ukb-b-16698	Ben Elsworth	2.70263e-163	cluster_3	162.568	50	1.14286	Other	Other phenotypes	TRUE
rs11642015	Arm fat-free mass (right)	MRC-IEU		0.034068	0.00125985	4.79733e-161	OpenGWAS	ukb-b-19520	Ben Elsworth	1.2633e-159	cluster_3	158.898	50	1.14286	Other	Other phenotypes	TRUE
rs11642015	Arm fat mass left	Neale B	Neale-B_UKBB_EUR_2017	-0.06484	0.002425	2.753e-157	Phenoscanner			6.89901e-156	cluster_3	155.161	50	1.14286	Other	Other phenotypes	TRUE
rs11642015	Arm fat mass (left)	Neale Lab		0.0648356	0.00242517	2.75423e-157	OpenGWAS	ukb-a-287	Neale	6.89901e-156	cluster_3	155.161	50	1.14286	Other	Other phenotypes	TRUE
rs11642015	Arm fat mass right	Neale B	Neale-B_UKBB_EUR_2017	-0.06438	0.002425	3.249e-155	Phenoscanner			7.76429e-154	cluster_3	153.11	50	1.14286	Other	Other phenotypes	TRUE
rs11642015	Arm fat mass (right)	Neale Lab		0.0643838	0.00242452	3.25087e-155	OpenGWAS	ukb-a-283	Neale	7.76429e-154	cluster_3	153.11	50	1.14286	Other	Other phenotypes	TRUE
rs11642015	Impedance of whole body	Neale Lab		-0.0499889	0.00188686	1.68655e-154	OpenGWAS	ukb-a-269	Neale	3.85011e-153	cluster_3	152.415	50	1.14286	Other	Other phenotypes	TRUE
rs11642015	Impedance of whole body	Neale B	Neale-B_UKBB_EUR_2017	0.04999	0.001887	1.687e-154	Phenoscanner			3.85011e-153	cluster_3	152.415	50	1.14286	Other	Other phenotypes	TRUE
rs11642015	Impedance of leg (left)	Neale Lab		-0.0597573	0.00225617	2.02768e-154	OpenGWAS	ukb-a-271	Neale	4.4314e-153	cluster_3	152.353	50	1.14286	Other	Other phenotypes	TRUE
rs11642015	Impedance of leg left	Neale B	Neale-B_UKBB_EUR_2017	0.05976	0.002256	2.028e-154	Phenoscanner			4.4314e-153	cluster_3	152.353	50	1.14286	Other	Other phenotypes	TRUE
rs11642015	Leg fat mass (right)	Neale Lab		0.0519529	0.00197838	7.7983e-152	OpenGWAS	ukb-a-275	Neale	1.63461e-150	cluster_3	149.787	50	1.14286	Other	Other phenotypes	TRUE
rs11642015	Leg fat mass right	Neale B	Neale-B_UKBB_EUR_2017	-0.05195	0.001978	7.799e-152	Phenoscanner			1.63461e-150	cluster_3	149.787	50	1.14286	Other	Other phenotypes	TRUE
rs11642015	Leg fat mass left	Neale B	Neale-B_UKBB_EUR_2017	-0.05126	0.001956	2.922e-151	Phenoscanner			5.88844e-150	cluster_3	149.23	50	1.14286	Other	Other phenotypes	TRUE
rs11642015	Leg fat mass (left)	Neale Lab		0.0512615	0.0019558	2.92415e-151	OpenGWAS	ukb-a-279	Neale	5.88844e-150	cluster_3	149.23	50	1.14286	Other	Other phenotypes	TRUE
rs11642015	Body fat percentage	MRC-IEU		0.0410157	0.00157187	4.29536e-150	OpenGWAS	ukb-b-8909	Ben Elsworth	8.48334e-149	cluster_3	148.071	50	1.14286	Other	Other phenotypes	TRUE
rs11205303	Standing height	MRC-IEU		0.0343588	0.00132152	5.00035e-149	OpenGWAS	ukb-b-10787	Ben Elsworth	9.68936e-148	cluster_1	147.014	50	-0.612069	Other	Other phenotypes	TRUE
rs11642015	Leg fat-free mass left	Neale B	Neale-B_UKBB_EUR_2017	-0.04228	0.001629	2.58e-148	Phenoscanner			4.82178e-147	cluster_3	146.317	50	1.14286	Other	Other phenotypes	TRUE
rs11642015	Leg fat-free mass (left)	Neale Lab		0.0422842	0.00162947	2.58226e-148	OpenGWAS	ukb-a-280	Neale	4.82178e-147	cluster_3	146.317	50	1.14286	Other	Other phenotypes	TRUE
rs11642015	Leg predicted mass (left)	Neale Lab		0.0419239	0.00161841	8.33681e-148	OpenGWAS	ukb-a-281	Neale	1.50374e-146	cluster_3	145.823	50	1.14286	Other	Other phenotypes	TRUE
rs11642015	Leg predicted mass left	Neale B	Neale-B_UKBB_EUR_2017	-0.04192	0.001618	8.346e-148	Phenoscanner			1.50374e-146	cluster_3	145.823	50	1.14286	Other	Other phenotypes	TRUE
rs11642015	Waist circumference	Neale Lab		0.0563414	0.00219182	1.40929e-145	OpenGWAS	ukb-a-382	Neale	2.45436e-144	cluster_3	143.61	50	1.14286	Other	Other phenotypes	TRUE
rs11642015	Waist circumference	Neale B	Neale-B_UKBB_EUR_2017	-0.05634	0.002192	1.41e-145	Phenoscanner			2.45436e-144	cluster_3	143.61	50	1.14286	Other	Other phenotypes	TRUE
rs11642015	Leg fat percentage (left)	MRC-IEU		0.0329127	0.00128492	1.09901e-144	OpenGWAS	ukb-b-18377	Ben Elsworth	1.88114e-143	cluster_3	142.726	50	1.14286	Other	Other phenotypes	TRUE
rs11642015	Impedance of leg right	Neale B	Neale-B_UKBB_EUR_2017	0.05736	0.002239	1.256e-144	Phenoscanner			2.08055e-143	cluster_3	142.682	50	1.14286	Other	Other phenotypes	TRUE
rs11642015	Impedance of leg (right)	Neale Lab		-0.0573646	0.00223903	1.25603e-144	OpenGWAS	ukb-a-270	Neale	2.08055e-143	cluster_3	142.682	50	1.14286	Other	Other phenotypes	TRUE
rs11642015	Impedance of arm (left)	MRC-IEU		-0.036613	0.00143869	7.29458e-143	OpenGWAS	ukb-b-19379	Ben Elsworth	1.18913e-141	cluster_3	140.925	50	1.14286	Other	Other phenotypes	TRUE
rs11642015	Leg fat percentage (right)	MRC-IEU		0.0331195	0.00130157	7.90679e-143	OpenGWAS	ukb-b-20531	Ben Elsworth	1.26879e-141	cluster_3	140.897	50	1.14286	Other	Other phenotypes	TRUE
rs11642015	Impedance of arm (right)	MRC-IEU		-0.0363733	0.00143361	5.19996e-142	OpenGWAS	ukb-b-7859	Ben Elsworth	8.21594e-141	cluster_3	140.085	50	1.14286	Other	Other phenotypes	TRUE
rs11642015	Whole body fat mass	Neale Lab		0.0609045	0.00241464	3.04089e-140	OpenGWAS	ukb-a-265	Neale	4.66135e-139	cluster_3	138.331	50	1.14286	Other	Other phenotypes	TRUE
rs11642015	Whole body fat mass	Neale B	Neale-B_UKBB_EUR_2017	-0.0609	0.002415	3.041e-140	Phenoscanner			4.66135e-139	cluster_3	138.331	50	1.14286	Other	Other phenotypes	TRUE
rs11642015	Basal metabolic rate	Neale Lab		0.0410257	0.00164095	7.96159e-138	OpenGWAS	ukb-a-268	Neale	1.18596e-136	cluster_3	135.926	50	1.14286	Other	Other phenotypes	TRUE
rs11642015	Basal metabolic rate	Neale B	Neale-B_UKBB_EUR_2017	-0.04103	0.001641	7.968e-138	Phenoscanner			1.18596e-136	cluster_3	135.926	50	1.14286	Other	Other phenotypes	TRUE
rs11642015	Leg fat-free mass right	Neale B	Neale-B_UKBB_EUR_2017	-0.04061	0.001629	4.688e-137	Phenoscanner			6.78128e-136	cluster_3	135.169	50	1.14286	Other	Other phenotypes	TRUE
rs11642015	Leg fat-free mass (right)	Neale Lab		0.0406106	0.00162897	4.68813e-137	OpenGWAS	ukb-a-276	Neale	6.78128e-136	cluster_3	135.169	50	1.14286	Other	Other phenotypes	TRUE
rs11642015	Hip circumference	Neale Lab		0.061085	0.00245084	5.4325e-137	OpenGWAS	ukb-a-388	Neale	7.65045e-136	cluster_3	135.116	50	1.14286	Other	Other phenotypes	TRUE
rs11642015	Hip circumference	Neale B	Neale-B_UKBB_EUR_2017	-0.06108	0.002451	5.438e-137	Phenoscanner			7.65045e-136	cluster_3	135.116	50	1.14286	Other	Other phenotypes	TRUE
rs11642015	Leg predicted mass right	Neale B	Neale-B_UKBB_EUR_2017	-0.04033	0.001618	5.736e-137	Phenoscanner			7.86156e-136	cluster_3	135.104	50	1.14286	Other	Other phenotypes	TRUE
rs11642015	Leg predicted mass (right)	Neale Lab		0.0403329	0.00161836	5.74116e-137	OpenGWAS	ukb-a-277	Neale	7.86156e-136	cluster_3	135.104	50	1.14286	Other	Other phenotypes	TRUE
rs17196808	monocyte cell count	Blood Cell Consortium		-0.053985	0.002188	2.44906e-134	OpenGWAS	ieu-b-31	Vuckovic, D	3.30945e-133	cluster_2	132.48	50	0.158621	Other	Other phenotypes	TRUE
rs11642015	Trunk fat-free mass	MRC-IEU		0.0305182	0.00126174	2.99916e-129	OpenGWAS	ukb-b-17409	Ben Elsworth	4.00018e-128	cluster_3	127.398	50	1.14286	Other	Other phenotypes	TRUE
rs11642015	Trunk predicted mass	MRC-IEU		0.0303675	0.00125772	8.3946e-129	OpenGWAS	ukb-b-9685	Ben Elsworth	1.10529e-127	cluster_3	126.957	50	1.14286	Other	Other phenotypes	TRUE
rs11642015	Arm fat percentage left	Neale B	Neale-B_UKBB_EUR_2017	-0.04456	0.001873	6.392e-125	Phenoscanner			8.2126e-124	cluster_3	123.086	50	1.14286	Other	Other phenotypes	TRUE
rs11642015	Arm fat percentage (left)	Neale Lab		0.0445564	0.00187346	6.39735e-125	OpenGWAS	ukb-a-286	Neale	8.2126e-124	cluster_3	123.086	50	1.14286	Other	Other phenotypes	TRUE
rs11642015	Whole body water mass	Neale B	Neale-B_UKBB_EUR_2017	-0.03699	0.001567	5.044e-123	Phenoscanner			6.32057e-122	cluster_3	121.199	50	1.14286	Other	Other phenotypes	TRUE
rs11642015	Whole body water mass	Neale Lab		0.0369894	0.00156745	5.04661e-123	OpenGWAS	ukb-a-267	Neale	6.32057e-122	cluster_3	121.199	50	1.14286	Other	Other phenotypes	TRUE
rs11642015	Trunk fat percentage	MRC-IEU		0.0445068	0.00188695	5.29663e-123	OpenGWAS	ukb-b-16407	Ben Elsworth	6.55378e-122	cluster_3	121.184	50	1.14286	Other	Other phenotypes	TRUE
rs11642015	Arm fat percentage right	Neale B	Neale-B_UKBB_EUR_2017	-0.044	0.001882	9.116e-121	Phenoscanner			1.10027e-119	cluster_3	118.958	50	1.14286	Other	Other phenotypes	TRUE
rs11642015	Arm fat percentage (right)	Neale Lab		0.0440007	0.0018822	9.12011e-121	OpenGWAS	ukb-a-282	Neale	1.10027e-119	cluster_3	118.958	50	1.14286	Other	Other phenotypes	TRUE
rs11642015	Whole body fat-free mass	Neale B	Neale-B_UKBB_EUR_2017	-0.03659	0.001565	9.525e-121	Phenoscanner			1.10027e-119	cluster_3	118.958	50	1.14286	Other	Other phenotypes	TRUE
rs11642015	Trunk fat mass	Neale Lab		0.0582516	0.00249201	9.52796e-121	OpenGWAS	ukb-a-291	Neale	1.10027e-119	cluster_3	118.958	50	1.14286	Other	Other phenotypes	TRUE
rs11642015	Whole body fat-free mass	Neale Lab		0.0365864	0.00156517	9.52796e-121	OpenGWAS	ukb-a-266	Neale	1.10027e-119	cluster_3	118.958	50	1.14286	Other	Other phenotypes	TRUE
rs11642015	Trunk fat mass	Neale B	Neale-B_UKBB_EUR_2017	-0.05825	0.002492	9.535e-121	Phenoscanner			1.10027e-119	cluster_3	118.958	50	1.14286	Other	Other phenotypes	TRUE
rs35106244	ENSG00000142233	NA		0.278914	0.0119486	1.63682e-120	OpenGWAS	eqtl-a-ENSG00000142233	Vosa U	1.86779e-119	cluster_Null	118.729	50	-0.205298	Other	Other phenotypes	TRUE
rs11642015	Arm fat-free mass left	Neale B	Neale-B_UKBB_EUR_2017	-0.03644	0.001574	1.52e-118	Phenoscanner			1.6974e-117	cluster_3	116.77	50	1.14286	Other	Other phenotypes	TRUE
rs11642015	Arm fat-free mass (left)	Neale Lab		0.036441	0.00157362	1.52055e-118	OpenGWAS	ukb-a-288	Neale	1.6974e-117	cluster_3	116.77	50	1.14286	Other	Other phenotypes	TRUE
rs11642015	Arm predicted mass left	Neale B	Neale-B_UKBB_EUR_2017	-0.03594	0.001568	3.465e-116	Phenoscanner			3.78829e-115	cluster_3	114.422	50	1.14286	Other	Other phenotypes	TRUE
rs11642015	Arm predicted mass (left)	Neale Lab		0.035936	0.00156776	3.46737e-116	OpenGWAS	ukb-a-289	Neale	3.78829e-115	cluster_3	114.422	50	1.14286	Other	Other phenotypes	TRUE
rs11642015	Arm predicted mass right	Neale B	Neale-B_UKBB_EUR_2017	-0.03493	0.001537	3.074e-114	Phenoscanner			3.29079e-113	cluster_3	112.483	50	1.14286	Other	Other phenotypes	TRUE
rs11642015	Arm predicted mass (right)	Neale Lab		0.0349256	0.00153685	3.0761e-114	OpenGWAS	ukb-a-285	Neale	3.29079e-113	cluster_3	112.483	50	1.14286	Other	Other phenotypes	TRUE
rs11205303	Impedance of arm (left)	MRC-IEU		0.0322597	0.00143209	2.30144e-112	OpenGWAS	ukb-b-19379	Ben Elsworth	2.43668e-111	cluster_1	110.613	50	-0.612069	Other	Other phenotypes	TRUE
rs11205303	Impedance of arm (right)	MRC-IEU		0.0320676	0.00142693	7.60326e-112	OpenGWAS	ukb-b-7859	Ben Elsworth	7.96791e-111	cluster_1	110.099	50	-0.612069	Other	Other phenotypes	TRUE
rs11642015	Arm fat-free mass right	Neale B	Neale-B_UKBB_EUR_2017	-0.03463	0.001542	1.491e-111	Phenoscanner			1.5331e-110	cluster_3	109.814	50	1.14286	Other	Other phenotypes	TRUE
rs11642015	Arm fat-free mass (right)	Neale Lab		0.0346285	0.00154235	1.49279e-111	OpenGWAS	ukb-a-284	Neale	1.5331e-110	cluster_3	109.814	50	1.14286	Other	Other phenotypes	TRUE
rs11205303	Height	Neale B	Neale-B_UKBB_EUR_2017	0.03902	0.001756	2.202e-109	Phenoscanner			2.21805e-108	cluster_1	107.654	50	-0.612069	Other	Other phenotypes	TRUE
rs11205303	Standing height	Neale Lab		0.039022	0.00175552	2.20293e-109	OpenGWAS	ukb-a-389	Neale	2.21805e-108	cluster_1	107.654	50	-0.612069	Other	Other phenotypes	TRUE
rs11642015	Impedance of arm (left)	Neale Lab		-0.0370448	0.0017482	1.37057e-99	OpenGWAS	ukb-a-273	Neale	1.35386e-98	cluster_3	97.8684	50	1.14286	Other	Other phenotypes	TRUE
rs11642015	Impedance of arm left	Neale B	Neale-B_UKBB_EUR_2017	0.03704	0.001748	1.371e-99	Phenoscanner			1.35386e-98	cluster_3	97.8684	50	1.14286	Other	Other phenotypes	TRUE
rs11642015	Impedance of arm right	Neale B	Neale-B_UKBB_EUR_2017	0.03679	0.001741	4.357e-99	Phenoscanner			4.22147e-98	cluster_3	97.3745	50	1.14286	Other	Other phenotypes	TRUE
rs11642015	Impedance of arm (right)	Neale Lab		-0.0367931	0.00174081	4.35712e-99	OpenGWAS	ukb-a-272	Neale	4.22147e-98	cluster_3	97.3745	50	1.14286	Other	Other phenotypes	TRUE
rs35106244	Protein FAM3D	NA		-0.5081	0.0241	9.54993e-99	OpenGWAS	prot-a-1051	Sun BB	9.16615e-98	cluster_Null	97.0378	50	-0.205298	Other	Other phenotypes	TRUE
rs35106244	Low density lipoprotein cholesterol levels	NA		0.0401419	0.0019162	1.9002e-97	OpenGWAS	ebi-a-GCST90002412	Klimentidis YC	1.80695e-96	cluster_Null	95.7431	50	-0.205298	Other	Other phenotypes	TRUE
rs11642015	Body fat percentage	Neale B	Neale-B_UKBB_EUR_2017	-0.03952	0.001898	3.103e-96	Phenoscanner			2.8972e-95	cluster_3	94.538	50	1.14286	Other	Other phenotypes	TRUE
rs11642015	Body fat percentage	Neale Lab		0.0395226	0.00189805	3.10313e-96	OpenGWAS	ukb-a-264	Neale	2.8972e-95	cluster_3	94.538	50	1.14286	Other	Other phenotypes	TRUE
rs11642015	Leg fat percentage (left)	Neale Lab		0.0319251	0.00154795	1.91161e-94	OpenGWAS	ukb-a-278	Neale	1.75324e-93	cluster_3	92.7562	50	1.14286	Other	Other phenotypes	TRUE
rs11642015	Leg fat percentage left	Neale B	Neale-B_UKBB_EUR_2017	-0.03193	0.001548	1.912e-94	Phenoscanner			1.75324e-93	cluster_3	92.7562	50	1.14286	Other	Other phenotypes	TRUE
rs11642015	Leg fat percentage (right)	Neale Lab		0.0323111	0.0015678	2.60375e-94	OpenGWAS	ukb-a-274	Neale	2.34588e-93	cluster_3	92.6297	50	1.14286	Other	Other phenotypes	TRUE
rs11642015	Leg fat percentage right	Neale B	Neale-B_UKBB_EUR_2017	-0.03231	0.001568	2.604e-94	Phenoscanner			2.34588e-93	cluster_3	92.6297	50	1.14286	Other	Other phenotypes	TRUE
rs11642015	Trunk predicted mass	Neale B	Neale-B_UKBB_EUR_2017	-0.03112	0.001554	4.311e-89	Phenoscanner			3.81692e-88	cluster_3	87.4183	50	1.14286	Other	Other phenotypes	TRUE
rs11642015	Trunk predicted mass	Neale Lab		0.0311154	0.00155435	4.31122e-89	OpenGWAS	ukb-a-293	Neale	3.81692e-88	cluster_3	87.4183	50	1.14286	Other	Other phenotypes	TRUE
rs17196808	Monocyte percentage	NA		-0.0541161	0.00270358	4.44427e-89	OpenGWAS	ukb-d-30190_irnt	Neale lab	3.84347e-88	cluster_2	87.4153	50	0.158621	Other	Other phenotypes	TRUE
rs11642015	Trunk fat-free mass	Neale B	Neale-B_UKBB_EUR_2017	-0.03121	0.001559	4.453e-89	Phenoscanner			3.84347e-88	cluster_3	87.4153	50	1.14286	Other	Other phenotypes	TRUE
rs11642015	Trunk fat-free mass	Neale Lab		0.0312143	0.00155941	4.45349e-89	OpenGWAS	ukb-a-292	Neale	3.84347e-88	cluster_3	87.4153	50	1.14286	Other	Other phenotypes	TRUE
rs11205303	Comparative height size at age 10	Neale B	Neale-B_UKBB_EUR_2017	0.03322	0.001686	2.546e-86	Phenoscanner			2.16115e-85	cluster_1	84.6653	50	-0.612069	Other	Other phenotypes	TRUE
rs11205303	Comparative height size at age 10	Neale Lab		0.0332195	0.0016865	2.54624e-86	OpenGWAS	ukb-a-35	Neale	2.16115e-85	cluster_1	84.6653	50	-0.612069	Other	Other phenotypes	TRUE
rs11205303	Height	GIANT	GIANT_Height_EUR_2017	0.047	0.0025	2.6e-81	Phenoscanner			2.18869e-80	cluster_1	79.6598	50	-0.612069	Other	Other phenotypes	TRUE
rs11642015	Body mass index	Within family GWAS consortium		0.3725	0.0197	1.76685e-79	OpenGWAS	ieu-b-4816	Howe LJ	1.47525e-78	cluster_3	77.8311	50	1.14286	Other	Other phenotypes	TRUE
rs11642015	Trunk fat percentage	Neale Lab		0.0428515	0.00227555	4.60575e-79	OpenGWAS	ukb-a-290	Neale	3.78429e-78	cluster_3	77.422	50	1.14286	Other	Other phenotypes	TRUE
rs11642015	Trunk fat percentage	Neale B	Neale-B_UKBB_EUR_2017	-0.04285	0.002276	4.606e-79	Phenoscanner			3.78429e-78	cluster_3	77.422	50	1.14286	Other	Other phenotypes	TRUE
rs35106244	Gamma glutamyltransferase	NA		0.04257	0.0022941	7.90133e-77	OpenGWAS	ukb-d-30730_irnt	Neale lab	6.44021e-76	cluster_Null	75.1911	50	-0.205298	Other	Other phenotypes	TRUE
rs35106244	Tissue factor levels	NA		-0.1981	0.0108	1.62106e-75	OpenGWAS	ebi-a-GCST90012014	Folkersen L	1.31089e-74	cluster_Null	73.8824	50	-0.205298	Other	Other phenotypes	TRUE
rs17196808	ENSG00000224397	NA		0.245908	0.0135439	1.14288e-73	OpenGWAS	eqtl-a-ENSG00000224397	Vosa U	9.16983e-73	cluster_2	72.0376	50	0.158621	Other	Other phenotypes	TRUE
rs11205303	Impedance of arm (right)	Neale Lab		0.0312892	0.00173732	1.76198e-72	OpenGWAS	ukb-a-272	Neale	1.39198e-71	cluster_1	70.8564	50	-0.612069	Other	Other phenotypes	TRUE
rs11205303	Impedance of arm right	Neale B	Neale-B_UKBB_EUR_2017	0.03129	0.001737	1.762e-72	Phenoscanner			1.39198e-71	cluster_1	70.8564	50	-0.612069	Other	Other phenotypes	TRUE
rs17196808	Monocyte count	NA		-0.0486973	0.00270828	2.96415e-72	OpenGWAS	ukb-d-30130_irnt	Neale lab	2.3238e-71	cluster_2	70.6338	50	0.158621	Other	Other phenotypes	TRUE
rs11205303	Impedance of arm (left)	Neale Lab		0.0311872	0.0017447	1.98381e-71	OpenGWAS	ukb-a-273	Neale	1.53201e-70	cluster_1	69.8147	50	-0.612069	Other	Other phenotypes	TRUE
rs11205303	Impedance of arm left	Neale B	Neale-B_UKBB_EUR_2017	0.03119	0.001745	1.984e-71	Phenoscanner			1.53201e-70	cluster_1	69.8147	50	-0.612069	Other	Other phenotypes	TRUE
rs686722	systolic blood pressure	International Consortium of Blood Pressure		0.5738	0.0323	2.054e-70	OpenGWAS	ieu-b-38	Evangelou, E	1.57422e-69	cluster_3	68.8029	50	1.01019	Other	Other phenotypes	TRUE
rs11205303	Impedance of whole body	MRC-IEU		0.0272333	0.00153615	2.49977e-70	OpenGWAS	ukb-b-19921	Ben Elsworth	1.90168e-69	cluster_1	68.7209	50	-0.612069	Other	Other phenotypes	TRUE
rs11642015	Ankle spacing width	MRC-IEU		0.0366787	0.00230652	6.09958e-57	OpenGWAS	ukb-b-4080	Ben Elsworth	4.60608e-56	cluster_3	55.3367	50	1.14286	Other	Other phenotypes	TRUE
rs11205303	Trunk fat percentage	MRC-IEU		0.028955	0.00188076	1.80011e-53	OpenGWAS	ukb-b-16407	Ben Elsworth	1.34943e-52	cluster_1	51.8699	50	-0.612069	Other	Other phenotypes	TRUE
rs17196808	ENSG00000172216	NA		-0.208969	0.0135878	2.25009e-53	OpenGWAS	eqtl-a-ENSG00000172216	Vosa U	1.67452e-52	cluster_2	51.7761	50	0.158621	Other	Other phenotypes	TRUE
rs11205303	Height	GIANT		0.053	0.0035	2.19989e-50	OpenGWAS	ieu-a-89	Wood AR	1.61386e-49	cluster_1	48.7921	48.7921	-0.612069	Other	Other phenotypes	TRUE
rs11205303	Height	GIANT	GIANT_Height_EUR_2014	0.053	0.0035	2.2e-50	Phenoscanner			1.61386e-49	cluster_1	48.7921	48.7921	-0.612069	Other	Other phenotypes	TRUE
rs11205303	Trunk fat mass	MRC-IEU		0.0302577	0.00204662	1.9002e-49	OpenGWAS	ukb-b-20044	Ben Elsworth	1.38405e-48	cluster_1	47.8588	47.8588	-0.612069	Other	Other phenotypes	TRUE
rs35106244	Total protein	NA		0.038019	0.0025974	1.67726e-48	OpenGWAS	ukb-d-30860_irnt	Neale lab	1.21306e-47	cluster_Null	46.9161	46.9161	-0.205298	Other	Other phenotypes	TRUE
rs11642015	Age when periods started (menarche)	MRC-IEU		-0.0306868	0.00210754	5.00035e-48	OpenGWAS	ukb-b-3768	Ben Elsworth	3.59116e-47	cluster_3	46.4448	46.4448	1.14286	Other	Other phenotypes	TRUE
rs10995181	Breast cancer (Combined Oncoarray; iCOGS; GWAS meta analysis)	BCAC		-0.1279	0.0088	1.19591e-47	OpenGWAS	ieu-a-1126	Michailidou K	8.47034e-47	cluster_3	46.0721	46.0721	0.976336	Breast related	Breast cancer	TRUE
rs10995181	Breast cancer	NA		-0.1279	0.0088	1.19591e-47	OpenGWAS	ebi-a-GCST004988	Michailidou K	8.47034e-47	cluster_3	46.0721	46.0721	0.976336	Breast related	Breast cancer	TRUE
rs35106244	Total protein	NA		0.15076	0.010477	6.21298e-47	OpenGWAS	ukb-d-30860_raw	Neale lab	4.37036e-46	cluster_Null	45.3595	45.3595	-0.205298	Other	Other phenotypes	TRUE
rs35106244	Urea	NA		-0.034002	0.0023718	1.33999e-46	OpenGWAS	ukb-d-30670_irnt	Neale lab	9.3617e-46	cluster_Null	45.0286	45.0286	-0.205298	Other	Other phenotypes	TRUE
rs35106244	apolipoprotein B	UK Biobank		0.0302166	0.00211245	2.09991e-46	OpenGWAS	ieu-b-108	Richardson, Tom	1.45717e-45	cluster_Null	44.8365	44.8365	-0.205298	Other	Other phenotypes	TRUE
rs686722	diastolic blood pressure	International Consortium of Blood Pressure		0.2597	0.0185	7.6913e-45	OpenGWAS	ieu-b-39	Evangelou, E	5.30132e-44	cluster_3	43.2756	43.2756	1.01019	Other	Other phenotypes	TRUE
rs17196808	Monocyte percentage of white cells	Astle W	Astle-W_Blood-Cell-Traits_EUR_2016	0.05856	0.004169	8.055e-45	Phenoscanner			5.4789e-44	cluster_2	43.2613	43.2613	0.158621	Other	Other phenotypes	TRUE
rs17196808	Monocyte percentage of white cells	NA		-0.0585584	0.00416879	8.05564e-45	OpenGWAS	ebi-a-GCST004609	Astle WJ	5.4789e-44	cluster_2	43.2613	43.2613	0.158621	Other	Other phenotypes	TRUE
rs35106244	LDL cholesterol	UK Biobank		0.0298358	0.00213262	1.80011e-44	OpenGWAS	ieu-b-110	Richardson, Tom	1.21626e-43	cluster_Null	42.915	42.915	-0.205298	Other	Other phenotypes	TRUE
rs11642015	Obesity	NA		0.2269	0.0168	1.23112e-41	OpenGWAS	finn-b-E4_OBESITY	NA	8.26379e-41	cluster_3	40.0828	40.0828	1.14286	Other	Other phenotypes	TRUE
rs11642015	Obesity and other hyperalimentation	NA		0.2253	0.0167	2.5398e-41	OpenGWAS	finn-b-E4_OBESITY_HYPER	NA	1.69375e-40	cluster_3	39.7712	39.7712	1.14286	Other	Other phenotypes	TRUE
rs11205303	Impedance of whole body	Neale Lab		0.025296	0.00188424	4.42181e-41	OpenGWAS	ukb-a-269	Neale	2.91115e-40	cluster_1	39.5359	39.5359	-0.612069	Other	Other phenotypes	TRUE
rs11205303	Impedance of whole body	Neale B	Neale-B_UKBB_EUR_2017	0.0253	0.001884	4.422e-41	Phenoscanner			2.91115e-40	cluster_1	39.5359	39.5359	-0.612069	Other	Other phenotypes	TRUE
rs35106244	Urea	NA		-0.044592	0.0033248	5.26744e-41	OpenGWAS	ukb-d-30670_raw	Neale lab	3.44564e-40	cluster_Null	39.4627	39.4627	-0.205298	Other	Other phenotypes	TRUE
rs11642015	Type 2 diabetes	NA		0.1037	0.0078	1.0539e-40	OpenGWAS	ebi-a-GCST006867	Xue A	6.85035e-40	cluster_3	39.1643	39.1643	1.14286	Other	Other phenotypes	TRUE
rs17196808	Monocyte count	Astle W	Astle-W_Blood-Cell-Traits_EUR_2016	0.05546	0.00418	3.65e-40	Phenoscanner			2.34288e-39	cluster_2	38.6302	38.6302	0.158621	Other	Other phenotypes	TRUE
rs17196808	Monocyte count	NA		-0.0554558	0.00418033	3.65006e-40	OpenGWAS	ebi-a-GCST004625	Astle WJ	2.34288e-39	cluster_2	38.6302	38.6302	0.158621	Other	Other phenotypes	TRUE
rs16857609	Sitting height	MRC-IEU		-0.0223618	0.00169764	1.29987e-39	OpenGWAS	ukb-b-16881	Ben Elsworth	8.29172e-39	cluster_3	38.0814	38.0814	1.30755	Other	Other phenotypes	TRUE
rs11628293	Breast cancer (Combined Oncoarray; iCOGS; GWAS meta analysis)	BCAC		-0.0923	0.0071	1.67919e-38	OpenGWAS	ieu-a-1126	Michailidou K	1.05799e-37	cluster_Junk	36.9755	36.9755	1.66007	Breast related	Breast cancer	TRUE
rs11628293	Breast cancer	NA		-0.0923	0.0071	1.67919e-38	OpenGWAS	ebi-a-GCST004988	Michailidou K	1.05799e-37	cluster_Junk	36.9755	36.9755	1.66007	Breast related	Breast cancer	TRUE
rs11642015	Age when periods started (menarche)	Neale Lab		-0.0326866	0.0025243	2.48599e-38	OpenGWAS	ukb-a-315	Neale	1.54735e-37	cluster_3	36.8104	36.8104	1.14286	Other	Other phenotypes	TRUE
rs11642015	Age at menarche	Neale B	Neale-B_UKBB_EUR_2017	0.03269	0.002524	2.486e-38	Phenoscanner			1.54735e-37	cluster_3	36.8104	36.8104	1.14286	Other	Other phenotypes	TRUE
rs11642015	Other nutritional deficiencies	NA		0.2077	0.0164	8.51138e-37	OpenGWAS	finn-b-E4_NUTRIDEF	NA	5.26578e-36	cluster_3	35.2785	35.2785	1.14286	Other	Other phenotypes	TRUE
rs10995181	ER+ Breast cancer (Combined Oncoarray; iCOGS; GWAS meta analysis)	BCAC		-0.1331	0.0106	2.78869e-36	OpenGWAS	ieu-a-1127	Michailidou K	1.71496e-35	cluster_3	34.7657	34.7657	0.976336	Breast related	Breast cancer	TRUE
rs17196808	Total testosterone levels	NA		-0.0393488	0.00329107	6.4003e-36	OpenGWAS	ebi-a-GCST90012112	Ruth KS	3.91256e-35	cluster_2	34.4075	34.4075	0.158621	Other	Other phenotypes	TRUE
rs11642015	Body mass index	Within family GWAS consortium		0.3687	0.0296	1.56783e-35	OpenGWAS	ieu-b-4815	Howe LJ	9.52758e-35	cluster_3	34.021	34.021	1.14286	Other	Other phenotypes	TRUE
rs35106244	Cholesterol	NA		0.033699	0.0027364	7.64716e-35	OpenGWAS	ukb-d-30690_raw	Neale lab	4.61978e-34	cluster_Null	33.3354	33.3354	-0.205298	Other	Other phenotypes	TRUE
rs686722	Breast cancer (Combined Oncoarray; iCOGS; GWAS meta analysis)	BCAC		-0.0793	0.0065	1.14604e-34	OpenGWAS	ieu-a-1126	Michailidou K	6.84292e-34	cluster_3	33.1648	33.1648	1.01019	Breast related	Breast cancer	TRUE
rs686722	Breast cancer	NA		-0.0793	0.0065	1.14604e-34	OpenGWAS	ebi-a-GCST004988	Michailidou K	6.84292e-34	cluster_3	33.1648	33.1648	1.01019	Breast related	Breast cancer	TRUE
rs35106244	Cholesterol	NA		0.029366	0.002395	1.48286e-34	OpenGWAS	ukb-d-30690_irnt	Neale lab	8.80287e-34	cluster_Null	33.0554	33.0554	-0.205298	Other	Other phenotypes	TRUE
rs73169097	Breast cancer (Combined Oncoarray; iCOGS; GWAS meta analysis)	BCAC		0.1201	0.0099	3.37987e-34	OpenGWAS	ieu-a-1126	Michailidou K	1.9835e-33	cluster_Junk	32.7026	32.7026	-1.33001	Breast related	Breast cancer	TRUE
rs73169097	Breast cancer	NA		0.1201	0.0099	3.37987e-34	OpenGWAS	ebi-a-GCST004988	Michailidou K	1.9835e-33	cluster_Junk	32.7026	32.7026	-1.33001	Breast related	Breast cancer	TRUE
rs35106244	Apoliprotein B	NA		0.0070475	0.00058399	1.58635e-33	OpenGWAS	ukb-d-30640_raw	Neale lab	9.25671e-33	cluster_Null	32.0335	32.0335	-0.205298	Other	Other phenotypes	TRUE
rs35106244	LDL direct	NA		0.025502	0.0021151	1.80842e-33	OpenGWAS	ukb-d-30780_raw	Neale lab	1.04929e-32	cluster_Null	31.9791	31.9791	-0.205298	Other	Other phenotypes	TRUE
rs11205303	Trunk fat mass	Neale Lab		0.0299596	0.00248805	2.18776e-33	OpenGWAS	ukb-a-291	Neale	1.25535e-32	cluster_1	31.9012	31.9012	-0.612069	Other	Other phenotypes	TRUE
rs11205303	Trunk fat mass	Neale B	Neale-B_UKBB_EUR_2017	0.02996	0.002488	2.188e-33	Phenoscanner			1.25535e-32	cluster_1	31.9012	31.9012	-0.612069	Other	Other phenotypes	TRUE
rs11642015	Diabetes diagnosed by doctor	MRC-IEU		0.00544406	0.000453082	2.90001e-33	OpenGWAS	ukb-b-10753	Ben Elsworth	1.65462e-32	cluster_3	31.7813	31.7813	1.14286	Other	Other phenotypes	TRUE
rs11642015	Obesity, other/unspecified	NA		0.2667	0.0222	3.33964e-33	OpenGWAS	finn-b-E4_OBESITYNAS	NA	1.89492e-32	cluster_3	31.7224	31.7224	1.14286	Other	Other phenotypes	TRUE
rs11205303	Trunk fat percentage	Neale B	Neale-B_UKBB_EUR_2017	0.02713	0.002271	7.131e-33	Phenoscanner			4.00239e-32	cluster_1	31.3977	31.3977	-0.612069	Other	Other phenotypes	TRUE
rs11205303	Trunk fat percentage	Neale Lab		0.0271271	0.00227129	7.13181e-33	OpenGWAS	ukb-a-290	Neale	4.00239e-32	cluster_1	31.3977	31.3977	-0.612069	Other	Other phenotypes	TRUE
rs35106244	LDL direct	NA		0.029027	0.0024337	8.69761e-33	OpenGWAS	ukb-d-30780_irnt	Neale lab	4.85459e-32	cluster_Null	31.3138	31.3138	-0.205298	Other	Other phenotypes	TRUE
rs11205303	Height	Within family GWAS consortium		0.3383	0.0284	1.073e-32	OpenGWAS	ieu-b-4814	Howe LJ	5.9566e-32	cluster_1	31.225	31.225	-0.612069	Other	Other phenotypes	TRUE
rs17196808	ENSG00000203999	NA		-0.161755	0.0136333	1.80343e-32	OpenGWAS	eqtl-a-ENSG00000203999	Vosa U	9.95765e-32	cluster_2	31.0018	31.0018	0.158621	Other	Other phenotypes	TRUE
rs35106244	Apoliprotein B	NA		0.029079	0.0024526	2.02442e-32	OpenGWAS	ukb-d-30640_irnt	Neale lab	1.11181e-31	cluster_Null	30.954	30.954	-0.205298	Other	Other phenotypes	TRUE
rs11205303	Body fat percentage	MRC-IEU		0.018328	0.00156672	1.29987e-31	OpenGWAS	ukb-b-8909	Ben Elsworth	7.10089e-31	cluster_1	30.1487	30.1487	-0.612069	Other	Other phenotypes	TRUE
rs686722	Non-cancer illness code, self-reported: hypertension	MRC-IEU		0.0109652	0.000939601	1.80011e-31	OpenGWAS	ukb-b-14057	Ben Elsworth	9.78155e-31	cluster_3	30.0096	30.0096	1.01019	Other	Other phenotypes	TRUE
rs686722	Vascular/heart problems diagnosed by doctor: High blood pressure	MRC-IEU		0.0109592	0.000952638	1.29987e-30	OpenGWAS	ukb-b-14177	Ben Elsworth	7.02614e-30	cluster_3	29.1533	29.1533	1.01019	Other	Other phenotypes	TRUE
rs11642015	Appendicular lean mass	NA		0.0221	0.0019	2.6418e-30	OpenGWAS	ebi-a-GCST90000025	Pei YF	1.42049e-29	cluster_3	28.8476	28.8476	1.14286	Other	Other phenotypes	TRUE
rs7555006	Peak expiratory flow	NA		0.0291	0.0025	2.87012e-30	OpenGWAS	ebi-a-GCST007430	Shrine N	1.53522e-29	cluster_2	28.8138	28.8138	0.581227	Other	Other phenotypes	TRUE
rs11205303	Whole body fat mass	MRC-IEU		0.0225892	0.00198498	5.30029e-30	OpenGWAS	ukb-b-19393	Ben Elsworth	2.82041e-29	cluster_1	28.5497	28.5497	-0.612069	Other	Other phenotypes	TRUE
rs686722	Systolic blood pressure, automated reading	MRC-IEU		0.0246637	0.00217156	6.79986e-30	OpenGWAS	ukb-b-20175	Ben Elsworth	3.59972e-29	cluster_3	28.4437	28.4437	1.01019	Other	Other phenotypes	TRUE
rs11642015	Coffee intake	MRC-IEU		0.0185293	0.00164445	1.9002e-29	OpenGWAS	ukb-b-5237	Ben Elsworth	1.00077e-28	cluster_3	27.9997	27.9997	1.14286	Other	Other phenotypes	TRUE
rs11628293	ER+ Breast cancer (Combined Oncoarray; iCOGS; GWAS meta analysis)	BCAC		-0.096	0.0085	2.13599e-29	OpenGWAS	ieu-a-1127	Michailidou K	1.11922e-28	cluster_Junk	27.9511	27.9511	1.66007	Breast related	Breast cancer	TRUE
rs35106244	Gamma glutamyltransferase	NA		1.1559	0.10345	5.54626e-29	OpenGWAS	ukb-d-30730_raw	Neale lab	2.89138e-28	cluster_Null	27.5389	27.5389	-0.205298	Other	Other phenotypes	TRUE
rs17196808	Granulocyte percentage of myeloid white cells	NA		0.0466059	0.00418049	7.28618e-29	OpenGWAS	ebi-a-GCST004608	Astle WJ	3.76068e-28	cluster_2	27.4247	27.4247	0.158621	Other	Other phenotypes	TRUE
rs17196808	Granulocyte percentage of myeloid white cells	Astle W	Astle-W_Blood-Cell-Traits_EUR_2016	-0.04661	0.00418	7.287e-29	Phenoscanner			3.76068e-28	cluster_2	27.4247	27.4247	0.158621	Other	Other phenotypes	TRUE
rs10995181	Breast cancer (GWAS)	BCAC		-0.151451	0.0136763	1.69981e-28	OpenGWAS	ieu-a-1168	Michailidou K	8.72852e-28	cluster_3	27.0591	27.0591	0.976336	Breast related	Breast cancer	TRUE
rs10995181	Breast cancer (iCOGS)	BCAC		-0.15287	0.01384	2.36755e-28	OpenGWAS	ieu-a-1130	Michailidou K	1.20969e-27	cluster_3	26.9173	26.9173	0.976336	Breast related	Breast cancer	TRUE
rs10995181	Breast cancer (iCOGS)	BCAC		-0.1519	0.0138	5.33458e-28	OpenGWAS	ieu-a-1162	Michailidou K	2.71218e-27	cluster_3	26.5667	26.5667	0.976336	Breast related	Breast cancer	TRUE
rs11205303	Sitting height	Neale Lab		0.0209368	0.00191074	6.18586e-28	OpenGWAS	ukb-a-195	Neale	3.11473e-27	cluster_1	26.5066	26.5066	-0.612069	Other	Other phenotypes	TRUE
rs11205303	Sitting height	Neale B	Neale-B_UKBB_EUR_2017	0.02094	0.001911	6.187e-28	Phenoscanner			3.11473e-27	cluster_1	26.5066	26.5066	-0.612069	Other	Other phenotypes	TRUE
rs35106244	Matrix metalloproteinase-10 levels	NA		0.1276	0.0118	1.8281e-27	OpenGWAS	ebi-a-GCST90012050	Folkersen L	9.15834e-27	cluster_Null	26.0382	26.0382	-0.205298	Other	Other phenotypes	TRUE
rs686722	ER+ Breast cancer (Combined Oncoarray; iCOGS; GWAS meta analysis)	BCAC		-0.0835	0.0077	2.09894e-27	OpenGWAS	ieu-a-1127	Michailidou K	1.04641e-26	cluster_3	25.9803	25.9803	1.01019	Breast related	Breast cancer	TRUE
rs11642015	Type 2 diabetes with other specified/multiple/unspecified complications	NA		0.1279	0.0118	3.07822e-27	OpenGWAS	finn-b-E4_DM2NASCOMP	NA	1.52721e-26	cluster_3	25.8161	25.8161	1.14286	Other	Other phenotypes	TRUE
rs11642015	Obesity due to excess calories	NA		0.2136	0.02	1.04112e-26	OpenGWAS	finn-b-E4_OBESITYCAL	NA	5.14053e-26	cluster_3	25.289	25.289	1.14286	Other	Other phenotypes	TRUE
rs11642015	Type 2 diabetes	NA		0.112	0.0105	1.29092e-26	OpenGWAS	finn-b-E4_DM2	NA	6.34342e-26	cluster_3	25.1977	25.1977	1.14286	Other	Other phenotypes	TRUE
rs11642015	Treatment/medication code: metformin	MRC-IEU		0.00351186	0.000329671	1.69981e-26	OpenGWAS	ukb-b-14609	Ben Elsworth	8.31288e-26	cluster_3	25.0802	25.0802	1.14286	Other	Other phenotypes	TRUE
rs16857609	Standing height	MRC-IEU		-0.0156921	0.00147384	1.80011e-26	OpenGWAS	ukb-b-10787	Ben Elsworth	8.76167e-26	cluster_3	25.0574	25.0574	1.30755	Other	Other phenotypes	TRUE
rs11642015	Type 2 diabetes, definitions combined, including avohilmo	NA		0.1171	0.0111	3.90661e-26	OpenGWAS	finn-b-T2D_INCLAVO	NA	1.89249e-25	cluster_3	24.723	24.723	1.14286	Other	Other phenotypes	TRUE
rs35106244	Operation code: cholecystectomy/gall bladder removal	MRC-IEU		0.00437052	0.000415003	6.20012e-26	OpenGWAS	ukb-b-6235	Ben Elsworth	2.98945e-25	cluster_Null	24.5244	24.5244	-0.205298	Other	Other phenotypes	TRUE
rs686722	Vascular/heart problems diagnosed by doctor: None of the above	MRC-IEU		-0.0102981	0.000978893	7.00003e-26	OpenGWAS	ukb-b-13352	Ben Elsworth	3.35936e-25	cluster_3	24.4737	24.4737	1.01019	Other	Other phenotypes	TRUE
rs11642015	Appendicular lean mass	NA		0.0282006	0.00287965	1.50003e-25	OpenGWAS	ebi-a-GCST90000026	Pei YF	7.16526e-25	cluster_3	24.1448	24.1448	1.14286	Other	Other phenotypes	TRUE
rs35106244	C-C motif chemokine 15	NA		-0.2635	0.0252	1.69824e-25	OpenGWAS	prot-a-391	Sun BB	8.0745e-25	cluster_Null	24.0929	24.0929	-0.205298	Other	Other phenotypes	TRUE
rs16857609	Breast cancer (Combined Oncoarray; iCOGS; GWAS meta analysis)	BCAC		0.0727	0.007	1.8218e-25	OpenGWAS	ieu-a-1126	Michailidou K	8.58252e-25	cluster_3	24.0664	24.0664	1.30755	Breast related	Breast cancer	TRUE
rs16857609	Breast cancer	NA		0.0727	0.007	1.8218e-25	OpenGWAS	ebi-a-GCST004988	Michailidou K	8.58252e-25	cluster_3	24.0664	24.0664	1.30755	Breast related	Breast cancer	TRUE
rs11642015	Type 2 diabetes, strict (exclude DM1)	NA		0.114	0.0109	2.1722e-25	OpenGWAS	finn-b-E4_DM2_STRICT	NA	1.01865e-24	cluster_3	23.992	23.992	1.14286	Other	Other phenotypes	TRUE
rs11642015	Non-cancer illness code, self-reported: diabetes	MRC-IEU		0.00426525	0.000410305	2.60016e-25	OpenGWAS	ukb-b-12948	Ben Elsworth	1.2138e-24	cluster_3	23.9159	23.9159	1.14286	Other	Other phenotypes	TRUE
rs11642015	Type 2 diabetes, definitions combined	NA		0.1136	0.0109	2.87012e-25	OpenGWAS	finn-b-T2D	NA	1.33376e-24	cluster_3	23.8749	23.8749	1.14286	Other	Other phenotypes	TRUE
rs11205303	Sitting height	MRC-IEU		0.0157645	0.00152108	3.59998e-25	OpenGWAS	ukb-b-16881	Ben Elsworth	1.6654e-24	cluster_1	23.7785	23.7785	-0.612069	Other	Other phenotypes	TRUE
rs11642015	Type II diabetes	DIAGRAM	DIAGRAM_T2D_EUR_2017	-0.13	0.012	5e-25	Phenoscanner			2.30269e-24	cluster_3	23.6378	23.6378	1.14286	Other	Other phenotypes	TRUE
rs11205303	Hip circumference	GIANT		0.041	0.004	5.79963e-25	OpenGWAS	ieu-a-55	Shungin D	2.65903e-24	cluster_1	23.5753	23.5753	-0.612069	Other	Other phenotypes	TRUE
rs11642015	Type II diabetes	DIAGRAM	DIAGRAM_T2D-METABO_EUR_2015	-0.1302	0.01276	2.1e-24	Phenoscanner			9.58533e-24	cluster_3	23.0184	23.0184	1.14286	Other	Other phenotypes	TRUE
rs11642015	Ankle spacing width (left)	MRC-IEU		0.0319929	0.00314478	2.60016e-24	OpenGWAS	ukb-b-2122	Ben Elsworth	1.18158e-23	cluster_3	22.9275	22.9275	1.14286	Other	Other phenotypes	TRUE
rs35106244	Golgi membrane protein 1	NA		-0.2566	0.0253	3.16228e-24	OpenGWAS	prot-a-1238	Sun BB	1.43069e-23	cluster_Null	22.8445	22.8445	-0.205298	Other	Other phenotypes	TRUE
rs686722	ENSG00000130598	NA		0.123179	0.0122438	8.26609e-24	OpenGWAS	eqtl-a-ENSG00000130598	Vosa U	3.72337e-23	cluster_3	22.4291	22.4291	1.01019	Other	Other phenotypes	TRUE
rs11642015	Morning/evening person (chronotype)	MRC-IEU		-0.0208093	0.0020737	1.10002e-23	OpenGWAS	ukb-b-4956	Ben Elsworth	4.93328e-23	cluster_3	22.3069	22.3069	1.14286	Other	Other phenotypes	TRUE
rs35106244	Mean platelet (thrombocyte) volume	NA		-0.0247119	0.00246778	1.33537e-23	OpenGWAS	ukb-d-30100_irnt	Neale lab	5.96272e-23	cluster_Null	22.2246	22.2246	-0.205298	Other	Other phenotypes	TRUE
rs16857609	Appendicular lean mass	NA		-0.0213	0.0021	1.39187e-23	OpenGWAS	ebi-a-GCST90000025	Pei YF	6.1881e-23	cluster_3	22.2084	22.2084	1.30755	Other	Other phenotypes	TRUE
rs35106244	IGF-1	NA		-0.023962	0.002401	1.87629e-23	OpenGWAS	ukb-d-30770_irnt	Neale lab	8.30582e-23	cluster_Null	22.0806	22.0806	-0.205298	Other	Other phenotypes	TRUE
rs11642015	Non-cancer illness code, self-reported: hypertension	MRC-IEU		0.00910312	0.000914654	2.49977e-23	OpenGWAS	ukb-b-14057	Ben Elsworth	1.10183e-22	cluster_3	21.9579	21.9579	1.14286	Other	Other phenotypes	TRUE
rs11642015	Vascular/heart problems diagnosed by doctor: High blood pressure	MRC-IEU		0.0092151	0.000927278	2.90001e-23	OpenGWAS	ukb-b-14177	Ben Elsworth	1.27278e-22	cluster_3	21.8952	21.8952	1.14286	Other	Other phenotypes	TRUE
rs11642015	Breast cancer (Combined Oncoarray; iCOGS; GWAS meta analysis)	BCAC		-0.0624	0.0063	3.63664e-23	OpenGWAS	ieu-a-1126	Michailidou K	1.58255e-22	cluster_3	21.8006	21.8006	1.14286	Breast related	Breast cancer	TRUE
rs11642015	Breast cancer	NA		-0.0624	0.0063	3.63664e-23	OpenGWAS	ebi-a-GCST004988	Michailidou K	1.58255e-22	cluster_3	21.8006	21.8006	1.14286	Breast related	Breast cancer	TRUE
rs11205303	Height tails upper and lower 5th percentiles	GIANT	GRASP			3.72e-23	Phenoscanner			1.612e-22	cluster_1	21.7926	21.7926	-0.612069	Other	Other phenotypes	TRUE
rs11205303	Height	GIANT	NHGRI-EBI_GWAS_Catalog			4e-23	Phenoscanner			1.72605e-22	cluster_1	21.7629	21.7629	-0.612069	Other	Other phenotypes	TRUE
rs11642015	Diabetes mellitus	NA		0.0981	0.0099	4.84953e-23	OpenGWAS	finn-b-E4_DIABETES	NA	2.08388e-22	cluster_3	21.6811	21.6811	1.14286	Other	Other phenotypes	TRUE
rs11642015	"Diabetes, insuline treatment (Kela reimbursement)" (more controls excluded)	NA		0.1062	0.0108	6.8691e-23	OpenGWAS	finn-b-KELA_DIAB_INSUL_EXMORE	NA	2.9394e-22	cluster_3	21.5317	21.5317	1.14286	Other	Other phenotypes	TRUE
rs11642015	Glycated haemoglobin	NA		0.15399	0.015642	7.2644e-23	OpenGWAS	ukb-d-30750_raw	Neale lab	3.09566e-22	cluster_3	21.5092	21.5092	1.14286	Other	Other phenotypes	TRUE
rs11642015	High light scatter reticulocyte count	NA		0.0239654	0.00243523	7.53703e-23	OpenGWAS	ukb-d-30300_irnt	Neale lab	3.19857e-22	cluster_3	21.495	21.495	1.14286	Other	Other phenotypes	TRUE
rs11642015	Diabetes, insuline treatment (Kela reimbursement)	NA		0.105	0.0107	7.76605e-23	OpenGWAS	finn-b-KELA_DIAB_INSUL	NA	3.28219e-22	cluster_3	21.4838	21.4838	1.14286	Other	Other phenotypes	TRUE
rs35106244	IGF-1	NA		-0.13322	0.013618	1.34648e-22	OpenGWAS	ukb-d-30770_raw	Neale lab	5.66736e-22	cluster_Null	21.2466	21.2466	-0.205298	Other	Other phenotypes	TRUE
rs11205303	Arm fat percentage (left)	MRC-IEU		0.0151234	0.00154669	1.39991e-22	OpenGWAS	ukb-b-20188	Ben Elsworth	5.86819e-22	cluster_1	21.2315	21.2315	-0.612069	Other	Other phenotypes	TRUE
rs686722	Self-reported hypertension	Neale B	Neale-B_UKBB_EUR_2017	0.01088	0.001115	1.824e-22	Phenoscanner			7.58533e-22	cluster_3	21.12	21.12	1.01019	Other	Other phenotypes	TRUE
rs686722	Non-cancer illness code self-reported: hypertension	Neale Lab		0.0108767	0.00111535	1.82432e-22	OpenGWAS	ukb-a-61	Neale	7.58533e-22	cluster_3	21.12	21.12	1.01019	Other	Other phenotypes	TRUE
rs11642015	Diabetes diagnosed by doctor	Neale Lab		0.00517216	0.000530985	2.03564e-22	OpenGWAS	ukb-a-306	Neale	8.35102e-22	cluster_3	21.0783	21.0783	1.14286	Other	Other phenotypes	TRUE
rs11642015	Diabetes diagnosed by doctor	Neale B	Neale-B_UKBB_EUR_2017	-0.005172	0.000531	2.036e-22	Phenoscanner			8.35102e-22	cluster_3	21.0783	21.0783	1.14286	Other	Other phenotypes	TRUE
rs686722	Vascular/heart problems diagnosed by doctor: High blood pressure	Neale Lab		0.0110142	0.00113077	2.04033e-22	OpenGWAS	ukb-a-437	Neale	8.35102e-22	cluster_3	21.0783	21.0783	1.01019	Other	Other phenotypes	TRUE
rs686722	Vascular or heart problems diagnosed by doctor: high blood pressure	Neale B	Neale-B_UKBB_EUR_2017	0.01101	0.001131	2.041e-22	Phenoscanner			8.35102e-22	cluster_3	21.0783	21.0783	1.01019	Other	Other phenotypes	TRUE
rs11205303	Weight	MRC-IEU		0.0170951	0.00176176	2.90001e-22	OpenGWAS	ukb-b-11842	Ben Elsworth	1.18187e-21	cluster_1	20.9274	20.9274	-0.612069	Other	Other phenotypes	TRUE
rs11205303	Arm fat percentage (right)	MRC-IEU		0.0150837	0.00155543	3.10027e-22	OpenGWAS	ukb-b-12854	Ben Elsworth	1.25849e-21	cluster_1	20.9002	20.9002	-0.612069	Other	Other phenotypes	TRUE
rs16857609	Sitting height	Neale Lab		-0.0205664	0.00213305	5.36167e-22	OpenGWAS	ukb-a-195	Neale	2.15952e-21	cluster_3	20.6656	20.6656	1.30755	Other	Other phenotypes	TRUE
rs16857609	Sitting height	Neale B	Neale-B_UKBB_EUR_2017	0.02057	0.002133	5.362e-22	Phenoscanner			2.15952e-21	cluster_3	20.6656	20.6656	1.30755	Other	Other phenotypes	TRUE
rs11642015	Vascular/heart problems diagnosed by doctor: None of the above	MRC-IEU		-0.00916499	0.000952747	6.59933e-22	OpenGWAS	ukb-b-13352	Ben Elsworth	2.64747e-21	cluster_3	20.5772	20.5772	1.14286	Other	Other phenotypes	TRUE
rs686722	Systolic blood pressure automated reading	Neale Lab		0.024752	0.00257425	6.94384e-22	OpenGWAS	ukb-a-360	Neale	2.76414e-21	cluster_3	20.5584	20.5584	1.01019	Other	Other phenotypes	TRUE
rs686722	Systolic blood pressure	Neale B	Neale-B_UKBB_EUR_2017	0.02475	0.002574	6.944e-22	Phenoscanner			2.76414e-21	cluster_3	20.5584	20.5584	1.01019	Other	Other phenotypes	TRUE
rs10995181	ER+ Breast cancer (GWAS)	BCAC		-0.157792	0.0164169	7.10068e-22	OpenGWAS	ieu-a-1167	Michailidou K	2.8156e-21	cluster_3	20.5504	20.5504	0.976336	Breast related	Breast cancer	TRUE
rs10995181	ER+ Breast cancer (iCOGS)	BCAC		-0.15779	0.01642	7.14332e-22	OpenGWAS	ieu-a-1133	Michailidou K	2.82161e-21	cluster_3	20.5495	20.5495	0.976336	Breast related	Breast cancer	TRUE
rs11642015	Type 2 diabetes without complications	NA		0.1365	0.0142	9.11801e-22	OpenGWAS	finn-b-E4_DM2NOCOMP	NA	3.58781e-21	cluster_3	20.4452	20.4452	1.14286	Other	Other phenotypes	TRUE
rs11642015	Other diabetes, wide definition	NA		0.0999	0.0104	9.33684e-22	OpenGWAS	finn-b-DM_OTHER_WIDE	NA	3.6599e-21	cluster_3	20.4365	20.4365	1.14286	Other	Other phenotypes	TRUE
rs11205303	Weight	MRC-IEU		0.0169732	0.0017742	1.10002e-21	OpenGWAS	ukb-b-12039	Ben Elsworth	4.29552e-21	cluster_1	20.367	20.367	-0.612069	Other	Other phenotypes	TRUE
rs11642015	Diabetes, varying definitions	NA		0.0943	0.0099	1.13606e-21	OpenGWAS	finn-b-DIABETES_FG	NA	4.41945e-21	cluster_3	20.3546	20.3546	1.14286	Other	Other phenotypes	TRUE
rs233174	Hair/balding pattern: Pattern 1	NA		-0.0177813	0.00186292	1.38038e-21	OpenGWAS	ukb-d-2395_1	Neale lab	5.34962e-21	cluster_2	20.2717	20.2717	0.464986	Other	Other phenotypes	TRUE
rs11642015	Abdominal subcutaneous adipose tissue volume	NA		0.0697785	0.00733888	1.9002e-21	OpenGWAS	ebi-a-GCST90016672	Liu Y	7.33649e-21	cluster_3	20.1345	20.1345	1.14286	Other	Other phenotypes	TRUE
rs28763893	eosinophil cell count	Blood Cell Consortium		0.026449	0.002793	3.0297e-21	OpenGWAS	ieu-b-33	Vuckovic, D	1.16536e-20	cluster_2	19.9335	19.9335	0.26703	Other	Other phenotypes	TRUE
rs11205303	Forced expiratory volume in 1-second (FEV1), predicted	MRC-IEU		0.0223628	0.0023651	3.19963e-21	OpenGWAS	ukb-b-8428	Ben Elsworth	1.22613e-20	cluster_1	19.9115	19.9115	-0.612069	Other	Other phenotypes	TRUE
rs10995181	ER+ Breast cancer (iCOGS)	BCAC		-0.1544	0.0163	3.39234e-21	OpenGWAS	ieu-a-1161	Michailidou K	1.29514e-20	cluster_3	19.8877	19.8877	0.976336	Breast related	Breast cancer	TRUE
rs11642015	Oily fish intake	MRC-IEU		0.0183622	0.00194887	4.40048e-21	OpenGWAS	ukb-b-2209	Ben Elsworth	1.67381e-20	cluster_3	19.7763	19.7763	1.14286	Other	Other phenotypes	TRUE
rs686722	Medication for cholesterol, blood pressure, diabetes, or take exogenous hormones: Blood pressure medication	MRC-IEU		0.010485	0.00111418	4.90004e-21	OpenGWAS	ukb-b-18009	Ben Elsworth	1.85695e-20	cluster_3	19.7312	19.7312	1.01019	Other	Other phenotypes	TRUE
rs35106244	C-reactive protein	NA		0.023224	0.0024701	5.36908e-21	OpenGWAS	ukb-d-30710_irnt	Neale lab	2.02722e-20	cluster_Null	19.6931	19.6931	-0.205298	Other	Other phenotypes	TRUE
rs73169097	ER+ Breast cancer (Combined Oncoarray; iCOGS; GWAS meta analysis)	BCAC		0.11	0.0117	6.09116e-21	OpenGWAS	ieu-a-1127	Michailidou K	2.29144e-20	cluster_Junk	19.6399	19.6399	-1.33001	Breast related	Breast cancer	TRUE
rs11205303	Hip circumference	MRC-IEU		0.018936	0.00202543	8.80035e-21	OpenGWAS	ukb-b-15590	Ben Elsworth	3.29853e-20	cluster_1	19.4817	19.4817	-0.612069	Other	Other phenotypes	TRUE
rs11642015	Ankle spacing width (right)	MRC-IEU		0.0296837	0.0031818	1.10002e-20	OpenGWAS	ukb-b-8607	Ben Elsworth	4.10807e-20	cluster_3	19.3864	19.3864	1.14286	Other	Other phenotypes	TRUE
rs28763893	Trunk fat percentage	MRC-IEU		-0.024317	0.00261186	1.29987e-20	OpenGWAS	ukb-b-16407	Ben Elsworth	4.83684e-20	cluster_2	19.3154	19.3154	0.26703	Other	Other phenotypes	TRUE
rs11642015	Type 2 diabetes, wide definition	NA		0.1232	0.0132	1.37404e-20	OpenGWAS	finn-b-T2D_WIDE	NA	5.09436e-20	cluster_3	19.2929	19.2929	1.14286	Other	Other phenotypes	TRUE
rs233174	Hair or balding pattern: pattern 4	Neale B	Neale-B_UKBB_EUR_2017	0.0149	0.001603	1.469e-20	Phenoscanner			5.40835e-20	cluster_2	19.2669	19.2669	0.464986	Other	Other phenotypes	TRUE
rs233174	Hair/balding pattern: Pattern 4	Neale Lab		0.0149035	0.00160313	1.46926e-20	OpenGWAS	ukb-a-303	Neale	5.40835e-20	cluster_2	19.2669	19.2669	0.464986	Other	Other phenotypes	TRUE
rs11642015	High light scatter reticulocyte percentage	NA		0.0227915	0.00245318	1.54277e-20	OpenGWAS	ukb-d-30290_irnt	Neale lab	5.65866e-20	cluster_3	19.2473	19.2473	1.14286	Other	Other phenotypes	TRUE
rs11205303	Whole body fat mass	Neale B	Neale-B_UKBB_EUR_2017	0.02222	0.002411	3.07e-20	Phenoscanner			1.11821e-19	cluster_1	18.9515	18.9515	-0.612069	Other	Other phenotypes	TRUE
rs11205303	Whole body fat mass	Neale Lab		0.0222248	0.00241126	3.07044e-20	OpenGWAS	ukb-a-265	Neale	1.11821e-19	cluster_1	18.9515	18.9515	-0.612069	Other	Other phenotypes	TRUE
rs11205303	Height	GIANT	GIANT_Height_EUR_2013	0.04693	0.005109	4.036e-20	Phenoscanner			1.46465e-19	cluster_1	18.8343	18.8343	-0.612069	Other	Other phenotypes	TRUE
rs2642278	Appendicular lean mass	NA		0.018	0.002	4.25207e-20	OpenGWAS	ebi-a-GCST90000025	Pei YF	1.53763e-19	cluster_2	18.8131	18.8131	0.345238	Other	Other phenotypes	TRUE
rs17196808	ENSG00000240849	NA		0.12424	0.0136612	9.52796e-20	OpenGWAS	eqtl-a-ENSG00000240849	Vosa U	3.43341e-19	cluster_2	18.4643	18.4643	0.158621	Other	Other phenotypes	TRUE
rs11642015	Morning or evening person	Neale B	Neale-B_UKBB_EUR_2017	0.02214	0.002437	1.011e-19	Phenoscanner			3.61901e-19	cluster_3	18.4414	18.4414	1.14286	Other	Other phenotypes	TRUE
rs11642015	Morning/evening person (chronotype)	Neale Lab		-0.0221446	0.00243659	1.01135e-19	OpenGWAS	ukb-a-11	Neale	3.61901e-19	cluster_3	18.4414	18.4414	1.14286	Other	Other phenotypes	TRUE
rs11642015	Heel bone mineral density	NA		0.0194961	0.00188719	1.10002e-19	OpenGWAS	ebi-a-GCST006979	Morris JA	3.92264e-19	cluster_3	18.4064	18.4064	1.14286	Other	Other phenotypes	TRUE
rs11642015	Sex hormone-binding globulin levels	NA		-0.00879061	0.00095363	1.29987e-19	OpenGWAS	ebi-a-GCST90012111	Ruth KS	4.61926e-19	cluster_3	18.3354	18.3354	1.14286	Other	Other phenotypes	TRUE
rs11642015	Glycated haemoglobin	NA		0.021179	0.0023446	1.67649e-19	OpenGWAS	ukb-d-30750_irnt	Neale lab	5.93709e-19	cluster_3	18.2264	18.2264	1.14286	Other	Other phenotypes	TRUE
rs11205303	Leg fat-free mass (left)	MRC-IEU		0.0119261	0.00132154	1.80011e-19	OpenGWAS	ukb-b-16099	Ben Elsworth	6.35297e-19	cluster_1	18.197	18.197	-0.612069	Other	Other phenotypes	TRUE
rs686722	Treatment/medication code: bendroflumethiazide	MRC-IEU		0.00449886	0.000499027	1.99986e-19	OpenGWAS	ukb-b-18799	Ben Elsworth	7.03375e-19	cluster_3	18.1528	18.1528	1.01019	Other	Other phenotypes	TRUE
rs11205303	Leg predicted mass (left)	MRC-IEU		0.0117544	0.00131288	3.50026e-19	OpenGWAS	ukb-b-17271	Ben Elsworth	1.22688e-18	cluster_1	17.9112	17.9112	-0.612069	Other	Other phenotypes	TRUE
rs11205303	Body fat percentage	Neale Lab		0.0169366	0.00189481	3.96735e-19	OpenGWAS	ukb-a-264	Neale	1.3814e-18	cluster_1	17.8597	17.8597	-0.612069	Other	Other phenotypes	TRUE
rs11205303	Body fat percentage	Neale B	Neale-B_UKBB_EUR_2017	0.01694	0.001895	3.968e-19	Phenoscanner			1.3814e-18	cluster_1	17.8597	17.8597	-0.612069	Other	Other phenotypes	TRUE
rs28763893	Body fat percentage	MRC-IEU		-0.0193655	0.00217571	5.50047e-19	OpenGWAS	ukb-b-8909	Ben Elsworth	1.90844e-18	cluster_2	17.7193	17.7193	0.26703	Other	Other phenotypes	TRUE
rs11642015	Diagnoses - secondary ICD10: E66.9 Obesity, unspecified	MRC-IEU		0.00188328	0.000212114	6.79986e-19	OpenGWAS	ukb-b-15541	Ben Elsworth	2.35133e-18	cluster_3	17.6287	17.6287	1.14286	Other	Other phenotypes	TRUE
rs686722	Vascular or heart problems diagnosed by doctor: none of the above	Neale B	Neale-B_UKBB_EUR_2017	-0.01031	0.001161	6.943e-19	Phenoscanner			2.38506e-18	cluster_3	17.6225	17.6225	1.01019	Other	Other phenotypes	TRUE
rs686722	Vascular/heart problems diagnosed by doctor: None of the above	Neale Lab		-0.0103082	0.00116132	6.94384e-19	OpenGWAS	ukb-a-435	Neale	2.38506e-18	cluster_3	17.6225	17.6225	1.01019	Other	Other phenotypes	TRUE
rs11642015	C-reactive protein	NA		0.02162	0.0024385	7.59451e-19	OpenGWAS	ukb-d-30710_irnt	Neale lab	2.59985e-18	cluster_3	17.5851	17.5851	1.14286	Other	Other phenotypes	TRUE
rs11205303	Leg fat-free mass left	Neale B	Neale-B_UKBB_EUR_2017	0.01443	0.001627	7.728e-19	Phenoscanner			2.62823e-18	cluster_1	17.5803	17.5803	-0.612069	Other	Other phenotypes	TRUE
rs11205303	Leg fat-free mass (left)	Neale Lab		0.0144255	0.00162735	7.72859e-19	OpenGWAS	ukb-a-280	Neale	2.62823e-18	cluster_1	17.5803	17.5803	-0.612069	Other	Other phenotypes	TRUE
rs11642015	Average weekly beer plus cider intake	MRC-IEU		-0.0154315	0.00174562	9.60064e-19	OpenGWAS	ukb-b-5174	Ben Elsworth	3.25408e-18	cluster_3	17.4876	17.4876	1.14286	Other	Other phenotypes	TRUE
rs11642015	Cystatin C	NA		0.019638	0.002222	9.79264e-19	OpenGWAS	ukb-d-30720_irnt	Neale lab	3.30824e-18	cluster_3	17.4804	17.4804	1.14286	Other	Other phenotypes	TRUE
rs35106244	triglycerides	UK Biobank		0.0180613	0.00204468	1e-18	OpenGWAS	ieu-b-111	Richardson, Tom	3.36721e-18	cluster_Null	17.4727	17.4727	-0.205298	Other	Other phenotypes	TRUE
rs35106244	Oily fish intake	MRC-IEU		-0.0173716	0.00196956	1.10002e-18	OpenGWAS	ukb-b-2209	Ben Elsworth	3.6919e-18	cluster_Null	17.4328	17.4328	-0.205298	Other	Other phenotypes	TRUE
rs11205303	Leg predicted mass (left)	Neale Lab		0.0142422	0.00161631	1.23965e-18	OpenGWAS	ukb-a-281	Neale	4.13468e-18	cluster_1	17.3836	17.3836	-0.612069	Other	Other phenotypes	TRUE
rs11205303	Leg predicted mass left	Neale B	Neale-B_UKBB_EUR_2017	0.01424	0.001616	1.24e-18	Phenoscanner			4.13468e-18	cluster_1	17.3836	17.3836	-0.612069	Other	Other phenotypes	TRUE
rs11642015	Milk type used: Skimmed	NA		0.00847635	0.000964179	1.48525e-18	OpenGWAS	ukb-d-1418_3	Neale lab	4.93641e-18	cluster_3	17.3066	17.3066	1.14286	Other	Other phenotypes	TRUE
rs11205303	Weight	Neale Lab		0.018862	0.00215998	2.50265e-18	OpenGWAS	ukb-a-249	Neale	8.26553e-18	cluster_1	17.0827	17.0827	-0.612069	Other	Other phenotypes	TRUE
rs11205303	Weight	Neale B	Neale-B_UKBB_EUR_2017	0.01886	0.00216	2.503e-18	Phenoscanner			8.26553e-18	cluster_1	17.0827	17.0827	-0.612069	Other	Other phenotypes	TRUE
rs11642015	Liver enzyme levels (alanine transaminase)	NA		0.00347192	0.000396555	3.19963e-18	OpenGWAS	ebi-a-GCST90013405	Pazoki R	1.05321e-17	cluster_3	16.9775	16.9775	1.14286	Other	Other phenotypes	TRUE
rs16857609	ER+ Breast cancer (Combined Oncoarray; iCOGS; GWAS meta analysis)	BCAC		0.0721	0.0083	3.43005e-18	OpenGWAS	ieu-a-1127	Michailidou K	1.12545e-17	cluster_3	16.9487	16.9487	1.30755	Breast related	Breast cancer	TRUE
rs11642015	Alanine aminotransferase	NA		0.019782	0.0022799	4.08507e-18	OpenGWAS	ukb-d-30620_irnt	Neale lab	1.3361e-17	cluster_3	16.8742	16.8742	1.14286	Other	Other phenotypes	TRUE
rs35106244	Non-oily fish intake	MRC-IEU		-0.0144688	0.00166916	4.40048e-18	OpenGWAS	ukb-b-17627	Ben Elsworth	1.4347e-17	cluster_Null	16.8432	16.8432	-0.205298	Other	Other phenotypes	TRUE
rs11628293	Breast cancer (Oncoarray)	BCAC		-0.09026	0.01042	4.56037e-18	OpenGWAS	ieu-a-1129	Michailidou K	1.48212e-17	cluster_Junk	16.8291	16.8291	1.66007	Breast related	Breast cancer	TRUE
rs11642015	Treatment/medication code: metformin	Neale Lab		0.00333812	0.00038657	5.88573e-18	OpenGWAS	ukb-a-159	Neale	1.90092e-17	cluster_3	16.721	16.721	1.14286	Other	Other phenotypes	TRUE
rs11642015	Treatment with metformin	Neale B	Neale-B_UKBB_EUR_2017	-0.003338	0.0003866	5.886e-18	Phenoscanner			1.90092e-17	cluster_3	16.721	16.721	1.14286	Other	Other phenotypes	TRUE
rs17625845	Breast size	Pickrell JK	NHGRI-EBI_GWAS_Catalog			6e-18	Phenoscanner			1.93166e-17	cluster_1	16.7141	16.7141	-0.642757	Breast related	Other phenotypes	TRUE
rs17196808	Bioavailable testosterone levels	NA		-0.0246142	0.0029691	6.90081e-18	OpenGWAS	ebi-a-GCST90012102	Ruth KS	2.21473e-17	cluster_2	16.6547	16.6547	0.158621	Other	Other phenotypes	TRUE
rs7555006	Hair/balding pattern: Pattern 1	NA		0.0140477	0.00163336	8.0094e-18	OpenGWAS	ukb-d-2395_1	Neale lab	2.56251e-17	cluster_2	16.5913	16.5913	0.581227	Other	Other phenotypes	TRUE
rs11205303	Forced vital capacity (FVC)	MRC-IEU		0.0143377	0.00167017	9.09913e-18	OpenGWAS	ukb-b-7953	Ben Elsworth	2.90211e-17	cluster_1	16.5373	16.5373	-0.612069	Other	Other phenotypes	TRUE
rs16857609	Breast cancer	Michailidou K	NHGRI-EBI_GWAS_Catalog	-0.07696	0.008976	1e-17	Phenoscanner			3.17957e-17	cluster_3	16.4976	16.4976	1.30755	Breast related	Breast cancer	TRUE
rs35106244	Secreted and transmembrane protein 1	NA		-0.2173	0.0254	1.07152e-17	OpenGWAS	prot-a-2663	Sun BB	3.39645e-17	cluster_Null	16.469	16.469	-0.205298	Other	Other phenotypes	TRUE
rs35106244	C-C motif chemokine 15	NA		-0.2172	0.0254	1.14815e-17	OpenGWAS	prot-a-392	Sun BB	3.62815e-17	cluster_Null	16.4403	16.4403	-0.205298	Other	Other phenotypes	TRUE
rs17196808	Total Testosterone	NA		-0.0316428	0.00369754	1.20005e-17	OpenGWAS	ieu-b-4864	Rebecca Richmond	3.78053e-17	cluster_2	16.4224	16.4224	0.158621	Other	Other phenotypes	TRUE
rs11642015	Non-cancer illness code self-reported: diabetes	Neale Lab		0.00410536	0.000481508	1.52055e-17	OpenGWAS	ukb-a-74	Neale	4.7624e-17	cluster_3	16.3222	16.3222	1.14286	Other	Other phenotypes	TRUE
rs11642015	Self-reported diabetes	Neale B	Neale-B_UKBB_EUR_2017	-0.004105	0.0004815	1.521e-17	Phenoscanner			4.7624e-17	cluster_3	16.3222	16.3222	1.14286	Other	Other phenotypes	TRUE
rs35106244	Transcobalamin-1	NA		0.2163	0.0254	1.58489e-17	OpenGWAS	prot-a-2938	Sun BB	4.94736e-17	cluster_Null	16.3056	16.3056	-0.205298	Other	Other phenotypes	TRUE
rs11205303	Height	GIANT	GIANT_Height_EUR_2010			1.693e-17	Phenoscanner			5.2529e-17	cluster_1	16.2796	16.2796	-0.612069	Other	Other phenotypes	TRUE
rs11205303	Height	GIANT	GRASP			1.693e-17	Phenoscanner			5.2529e-17	cluster_1	16.2796	16.2796	-0.612069	Other	Other phenotypes	TRUE
rs35106244	LDL cholesterol	UK Biobank		0.0265103	0.00319496	2.29985e-17	OpenGWAS	ieu-b-5089	Si Fang	7.1143e-17	cluster_Null	16.1479	16.1479	-0.205298	Other	Other phenotypes	TRUE
rs35106244	ENSG00000063176	NA		-0.1028	0.0121463	2.59239e-17	OpenGWAS	eqtl-a-ENSG00000063176	Vosa U	7.99515e-17	cluster_Null	16.0972	16.0972	-0.205298	Other	Other phenotypes	TRUE
rs11642015	Diagnoses - secondary ICD10: E11.9 Without complications	MRC-IEU		0.00284631	0.000336538	2.70023e-17	OpenGWAS	ukb-b-970	Ben Elsworth	8.3028e-17	cluster_3	16.0808	16.0808	1.14286	Other	Other phenotypes	TRUE
rs35106244	CCL25 levels	NA		-0.428	0.05068	3.02204e-17	OpenGWAS	ebi-a-GCST90000446	Hillary RF	9.26458e-17	cluster_Null	16.0332	16.0332	-0.205298	Other	Other phenotypes	TRUE
rs11205303	Height	Within family GWAS consortium		0.2848	0.0338	3.42768e-17	OpenGWAS	ieu-b-4813	Howe LJ	1.04769e-16	cluster_1	15.9798	15.9798	-0.612069	Other	Other phenotypes	TRUE
rs11642015	Cystatin C	NA		0.0033346	0.00039687	4.39643e-17	OpenGWAS	ukb-d-30720_raw	Neale lab	1.3398e-16	cluster_3	15.873	15.873	1.14286	Other	Other phenotypes	TRUE
rs35106244	Concentration of very small VLDL particles	NA		0.0357746	0.00419372	4.60045e-17	OpenGWAS	met-d-XS_VLDL_P	Borges CM	1.39783e-16	cluster_Null	15.8545	15.8545	-0.205298	Other	Other phenotypes	TRUE
rs35106244	Total lipids in very small VLDL	NA		0.0355719	0.00417868	4.90004e-17	OpenGWAS	met-d-XS_VLDL_L	Borges CM	1.48447e-16	cluster_Null	15.8284	15.8284	-0.205298	Other	Other phenotypes	TRUE
rs73169097	Creatinine	NA		-0.027267	0.0032534	5.26502e-17	OpenGWAS	ukb-d-30700_irnt	Neale lab	1.59035e-16	cluster_Junk	15.7985	15.7985	-1.33001	Other	Other phenotypes	TRUE
rs11205303	Arm fat mass (left)	MRC-IEU		0.0167314	0.00199698	5.40008e-17	OpenGWAS	ukb-b-8338	Ben Elsworth	1.62636e-16	cluster_1	15.7888	15.7888	-0.612069	Other	Other phenotypes	TRUE
rs11642015	Reticulocyte count	NA		0.0202732	0.0024219	5.74513e-17	OpenGWAS	ukb-d-30250_irnt	Neale lab	1.72522e-16	cluster_3	15.7632	15.7632	1.14286	Other	Other phenotypes	TRUE
rs11642015	Immature reticulocyte fraction	NA		0.0204443	0.00245056	7.28786e-17	OpenGWAS	ukb-d-30280_irnt	Neale lab	2.18211e-16	cluster_3	15.6611	15.6611	1.14286	Other	Other phenotypes	TRUE
rs11205303	Heel Broadband ultrasound attenuation, direct entry	MRC-IEU		0.0213696	0.00256218	7.39946e-17	OpenGWAS	ukb-b-15851	Ben Elsworth	2.20908e-16	cluster_1	15.6558	15.6558	-0.612069	Other	Other phenotypes	TRUE
rs11205303	Impedance of leg (right)	MRC-IEU		0.0152291	0.00182802	8.00018e-17	OpenGWAS	ukb-b-7376	Ben Elsworth	2.3815e-16	cluster_1	15.6231	15.6231	-0.612069	Other	Other phenotypes	TRUE
rs11642015	Bread type: Wholemeal or wholegrain	NA		0.00995612	0.00119554	8.2699e-17	OpenGWAS	ukb-d-1448_3	Neale lab	2.45468e-16	cluster_3	15.61	15.61	1.14286	Other	Other phenotypes	TRUE
rs11205303	Forced vital capacity	Neale B	Neale-B_UKBB_EUR_2017	0.0167	0.002007	8.723e-17	Phenoscanner			2.57449e-16	cluster_1	15.5893	15.5893	-0.612069	Other	Other phenotypes	TRUE
rs11205303	Forced vital capacity (FVC)	Neale Lab		0.016704	0.00200734	8.72369e-17	OpenGWAS	ukb-a-336	Neale	2.57449e-16	cluster_1	15.5893	15.5893	-0.612069	Other	Other phenotypes	TRUE
rs16857609	Whole body water mass	MRC-IEU		-0.011687	0.00140755	1e-16	OpenGWAS	ukb-b-14540	Ben Elsworth	2.94269e-16	cluster_3	15.5313	15.5313	1.30755	Other	Other phenotypes	TRUE
rs11205303	ENSG00000261716	NA		0.100897	0.0121583	1.05512e-16	OpenGWAS	eqtl-a-ENSG00000261716	Vosa U	3.09602e-16	cluster_1	15.5092	15.5092	-0.612069	Other	Other phenotypes	TRUE
rs11205303	Arm fat mass (right)	MRC-IEU		0.0165194	0.00199711	1.29987e-16	OpenGWAS	ukb-b-6704	Ben Elsworth	3.80332e-16	cluster_1	15.4198	15.4198	-0.612069	Other	Other phenotypes	TRUE
rs11205303	Hip circumference	GIANT		0.042	0.0051	1.59993e-16	OpenGWAS	ieu-a-57	Shungin D	4.6416e-16	cluster_1	15.3333	15.3333	-0.612069	Other	Other phenotypes	TRUE
rs16857609	Trunk fat-free mass	MRC-IEU		-0.0115441	0.00139972	1.59993e-16	OpenGWAS	ukb-b-17409	Ben Elsworth	4.6416e-16	cluster_3	15.3333	15.3333	1.30755	Other	Other phenotypes	TRUE
rs28763893	Trunk fat mass	MRC-IEU		-0.0234477	0.00284191	1.59993e-16	OpenGWAS	ukb-b-20044	Ben Elsworth	4.6416e-16	cluster_2	15.3333	15.3333	0.26703	Other	Other phenotypes	TRUE
rs16857609	Whole body fat-free mass	MRC-IEU		-0.0115505	0.00140524	1.99986e-16	OpenGWAS	ukb-b-13354	Ben Elsworth	5.76966e-16	cluster_3	15.2388	15.2388	1.30755	Other	Other phenotypes	TRUE
rs11205303	Infant length	EGGC	NHGRI-EBI_GWAS_Catalog	0.087	0.01058	2e-16	Phenoscanner			5.76966e-16	cluster_1	15.2388	15.2388	-0.612069	Other	Other phenotypes	TRUE
rs16857609	Trunk predicted mass	MRC-IEU		-0.0114629	0.00139524	2.09991e-16	OpenGWAS	ukb-b-9685	Ben Elsworth	6.02404e-16	cluster_3	15.2201	15.2201	1.30755	Other	Other phenotypes	TRUE
rs686722	Breast cancer (GWAS)	BCAC		-0.0823887	0.01003	2.09991e-16	OpenGWAS	ieu-a-1168	Michailidou K	6.02404e-16	cluster_3	15.2201	15.2201	1.01019	Breast related	Breast cancer	TRUE
rs28763893	ENSG00000157152	NA		-0.140745	0.0171344	2.13206e-16	OpenGWAS	eqtl-a-ENSG00000157152	Vosa U	6.09924e-16	cluster_2	15.2147	15.2147	0.26703	Other	Other phenotypes	TRUE
rs11205303	Hip circumference	Neale B	Neale-B_UKBB_EUR_2017	0.02009	0.002448	2.265e-16	Phenoscanner			6.44413e-16	cluster_1	15.1908	15.1908	-0.612069	Other	Other phenotypes	TRUE
rs11205303	Hip circumference	Neale Lab		0.0200929	0.0024481	2.26517e-16	OpenGWAS	ukb-a-388	Neale	6.44413e-16	cluster_1	15.1908	15.1908	-0.612069	Other	Other phenotypes	TRUE
rs35106244	Free cholesterol in very small VLDL	NA		0.0349717	0.00417656	2.99985e-16	OpenGWAS	met-d-XS_VLDL_FC	Borges CM	8.51062e-16	cluster_Null	15.07	15.07	-0.205298	Other	Other phenotypes	TRUE
rs11205303	Leg predicted mass (right)	MRC-IEU		0.0107051	0.00131226	3.40017e-16	OpenGWAS	ukb-b-14310	Ben Elsworth	9.61976e-16	cluster_1	15.0168	15.0168	-0.612069	Other	Other phenotypes	TRUE
rs686722	Medication for cholesterol blood pressure diabetes or take exogenous hormones: Blood pressure medication	Neale Lab		0.0108104	0.001326	3.58261e-16	OpenGWAS	ukb-a-450	Neale	1.00815e-15	cluster_3	14.9965	14.9965	1.01019	Other	Other phenotypes	TRUE
rs686722	Treatment with blood pressure medication	Neale B	Neale-B_UKBB_EUR_2017	0.01081	0.001326	3.583e-16	Phenoscanner			1.00815e-15	cluster_3	14.9965	14.9965	1.01019	Other	Other phenotypes	TRUE
rs11205303	Leg fat-free mass (right)	MRC-IEU		0.0107375	0.00132078	4.30031e-16	OpenGWAS	ukb-b-12828	Ben Elsworth	1.20667e-15	cluster_1	14.9184	14.9184	-0.612069	Other	Other phenotypes	TRUE
rs73169097	Breast cancer (Oncoarray)	BCAC		0.11705	0.01442	4.79623e-16	OpenGWAS	ieu-a-1129	Michailidou K	1.34216e-15	cluster_Junk	14.8722	14.8722	-1.33001	Breast related	Breast cancer	TRUE
rs11205303	Leg predicted mass right	Neale B	Neale-B_UKBB_EUR_2017	0.0131	0.001616	5.3e-16	Phenoscanner			1.47518e-15	cluster_1	14.8312	14.8312	-0.612069	Other	Other phenotypes	TRUE
rs11205303	Leg predicted mass (right)	Neale Lab		0.0130986	0.00161615	5.30029e-16	OpenGWAS	ukb-a-277	Neale	1.47518e-15	cluster_1	14.8312	14.8312	-0.612069	Other	Other phenotypes	TRUE
rs11205303	Leg fat-free mass (right)	Neale Lab		0.0131833	0.00162674	5.33089e-16	OpenGWAS	ukb-a-276	Neale	1.47572e-15	cluster_1	14.831	14.831	-0.612069	Other	Other phenotypes	TRUE
rs11205303	Leg fat-free mass right	Neale B	Neale-B_UKBB_EUR_2017	0.01318	0.001627	5.331e-16	Phenoscanner			1.47572e-15	cluster_1	14.831	14.831	-0.612069	Other	Other phenotypes	TRUE
rs11205303	Waist circumference adjusted for body mass index	GIANT	NHGRI-EBI_GWAS_Catalog	0.0327	0.004042	6e-16	Phenoscanner			1.6522e-15	cluster_1	14.7819	14.7819	-0.612069	Other	Other phenotypes	TRUE
rs35106244	Phospholipids in very small VLDL	NA		0.0344347	0.00419202	6.00067e-16	OpenGWAS	met-d-XS_VLDL_PL	Borges CM	1.6522e-15	cluster_Null	14.7819	14.7819	-0.205298	Other	Other phenotypes	TRUE
rs11642015	Major dietary changes in the last 5 years: No	NA		-0.0094491	0.00116825	6.07016e-16	OpenGWAS	ukb-d-1538_0	Neale lab	1.66686e-15	cluster_3	14.7781	14.7781	1.14286	Other	Other phenotypes	TRUE
rs11205303	Forced expiratory volume in 1-second, predicted	Neale B	Neale-B_UKBB_EUR_2017	0.02242	0.002773	6.215e-16	Phenoscanner			1.69778e-15	cluster_1	14.7701	14.7701	-0.612069	Other	Other phenotypes	TRUE
rs11205303	Forced expiratory volume in 1-second (FEV1) predicted	Neale Lab		0.0224239	0.0027731	6.21584e-16	OpenGWAS	ukb-a-234	Neale	1.69778e-15	cluster_1	14.7701	14.7701	-0.612069	Other	Other phenotypes	TRUE
rs11642015	Urate	NA		1.3452	0.1674	9.31537e-16	OpenGWAS	ukb-d-30880_raw	Neale lab	2.53764e-15	cluster_3	14.5956	14.5956	1.14286	Other	Other phenotypes	TRUE
rs11642015	Childhood body mass index	NA		0.0634	0.0079	9.77012e-16	OpenGWAS	ebi-a-GCST90002409	Vogelezang S	2.65447e-15	cluster_3	14.576	14.576	1.14286	Other	Other phenotypes	TRUE
rs16857609	Breast cancer	Michailidou K	NHGRI-EBI_GWAS_Catalog			1e-15	Phenoscanner			2.70976e-15	cluster_3	14.5671	14.5671	1.30755	Breast related	Breast cancer	TRUE
rs11642015	Self-reported hypertension	Neale B	Neale-B_UKBB_EUR_2017	-0.008712	0.001087	1.09e-15	Phenoscanner			2.93566e-15	cluster_3	14.5323	14.5323	1.14286	Other	Other phenotypes	TRUE
rs11642015	Non-cancer illness code self-reported: hypertension	Neale Lab		0.0087115	0.00108668	1.09018e-15	OpenGWAS	ukb-a-61	Neale	2.93566e-15	cluster_3	14.5323	14.5323	1.14286	Other	Other phenotypes	TRUE
rs35106244	Serine protease 27 levels	NA		0.324413	0.0389144	1.09194e-15	OpenGWAS	ebi-a-GCST90010163	Gilly A	2.93566e-15	cluster_Null	14.5323	14.5323	-0.205298	Other	Other phenotypes	TRUE
rs16857609	Breast cancer	Michailidou K	GRASP			1.1e-15	Phenoscanner			2.94961e-15	cluster_3	14.5302	14.5302	1.30755	Breast related	Breast cancer	TRUE
rs11642015	Medication for cholesterol, blood pressure or diabetes: None of the above	MRC-IEU		-0.0118058	0.00147422	1.20005e-15	OpenGWAS	ukb-b-12014	Ben Elsworth	3.20951e-15	cluster_3	14.4936	14.4936	1.14286	Other	Other phenotypes	TRUE
rs11642015	Red blood cell (erythrocyte) distribution width	NA		0.0193729	0.00242074	1.21899e-15	OpenGWAS	ukb-d-30070_irnt	Neale lab	3.2517e-15	cluster_3	14.4879	14.4879	1.14286	Other	Other phenotypes	TRUE
rs686722	Breast cancer (Oncoarray)	BCAC		-0.07488	0.00936	1.26561e-15	OpenGWAS	ieu-a-1129	Michailidou K	3.36731e-15	cluster_3	14.4727	14.4727	1.01019	Breast related	Breast cancer	TRUE
rs10995181	Disorders of breast	NA		-0.1643	0.0206	1.31613e-15	OpenGWAS	finn-b-N14_BREAST	NA	3.49268e-15	cluster_3	14.4568	14.4568	0.976336	Breast related	Other phenotypes	TRUE
rs2642278	Sitting height	MRC-IEU		0.0123883	0.00155538	1.69981e-15	OpenGWAS	ukb-b-16881	Ben Elsworth	4.48767e-15	cluster_2	14.348	14.348	0.345238	Other	Other phenotypes	TRUE
rs35106244	Cholesterol in very small VLDL	NA		0.0336567	0.0041238	1.69981e-15	OpenGWAS	met-d-XS_VLDL_C	Borges CM	4.48767e-15	cluster_Null	14.348	14.348	-0.205298	Other	Other phenotypes	TRUE
rs11642015	Vascular or heart problems diagnosed by doctor: high blood pressure	Neale B	Neale-B_UKBB_EUR_2017	-0.008757	0.001102	1.887e-15	Phenoscanner			4.95671e-15	cluster_3	14.3048	14.3048	1.14286	Other	Other phenotypes	TRUE
rs11642015	Vascular/heart problems diagnosed by doctor: High blood pressure	Neale Lab		0.00875729	0.0011017	1.88712e-15	OpenGWAS	ukb-a-437	Neale	4.95671e-15	cluster_3	14.3048	14.3048	1.14286	Other	Other phenotypes	TRUE
rs11642015	Urate	NA		0.016458	0.0020745	2.13649e-15	OpenGWAS	ukb-d-30880_irnt	Neale lab	5.59739e-15	cluster_3	14.252	14.252	1.14286	Other	Other phenotypes	TRUE
rs11642015	Sleep apnoea, including avohilmo	NA		0.0997	0.0126	2.17621e-15	OpenGWAS	finn-b-G6_SLEEPAPNO_INCLAVO	NA	5.68694e-15	cluster_3	14.2451	14.2451	1.14286	Other	Other phenotypes	TRUE
rs11628293	ER+ Breast cancer (Oncoarray)	BCAC		-0.09322	0.01176	2.18273e-15	OpenGWAS	ieu-a-1132	Michailidou K	5.6895e-15	cluster_Junk	14.2449	14.2449	1.66007	Breast related	Breast cancer	TRUE
rs686722	Breast cancer (iCOGS)	BCAC		-0.08054	0.01017	2.39939e-15	OpenGWAS	ieu-a-1130	Michailidou K	6.23841e-15	cluster_3	14.2049	14.2049	1.01019	Breast related	Breast cancer	TRUE
rs11642015	ER+ Breast cancer (Combined Oncoarray; iCOGS; GWAS meta analysis)	BCAC		-0.0592	0.0075	2.49115e-15	OpenGWAS	ieu-a-1127	Michailidou K	6.46063e-15	cluster_3	14.1897	14.1897	1.14286	Breast related	Breast cancer	TRUE
rs35106244	Protein FAM177A1	NA		-0.2011	0.0254	2.51189e-15	OpenGWAS	prot-a-1037	Sun BB	6.49801e-15	cluster_Null	14.1872	14.1872	-0.205298	Other	Other phenotypes	TRUE
rs11642015	Chronotype	NA		0.0299967	0.00376161	2.70023e-15	OpenGWAS	ieu-b-4861	Samuel Jones	6.96768e-15	cluster_3	14.1569	14.1569	1.14286	Other	Other phenotypes	TRUE
rs11642015	Sleep apnoea	NA		0.0994	0.0126	2.72898e-15	OpenGWAS	finn-b-G6_SLEEPAPNO	NA	7.02422e-15	cluster_3	14.1534	14.1534	1.14286	Other	Other phenotypes	TRUE
rs28763893	Trunk fat percentage	Neale B	Neale-B_UKBB_EUR_2017	0.02488	0.003153	3.011e-15	Phenoscanner			7.71305e-15	cluster_2	14.1128	14.1128	0.26703	Other	Other phenotypes	TRUE
rs28763893	Trunk fat percentage	Neale Lab		-0.0248811	0.00315317	3.01162e-15	OpenGWAS	ukb-a-290	Neale	7.71305e-15	cluster_2	14.1128	14.1128	0.26703	Other	Other phenotypes	TRUE
rs28763893	Arm fat percentage (right)	MRC-IEU		-0.0170026	0.00215981	3.50026e-15	OpenGWAS	ukb-b-12854	Ben Elsworth	8.94221e-15	cluster_2	14.0486	14.0486	0.26703	Other	Other phenotypes	TRUE
rs28763893	Eosinophill percentage	NA		0.0264519	0.00336388	3.74542e-15	OpenGWAS	ukb-d-30210_irnt	Neale lab	9.54478e-15	cluster_2	14.0202	14.0202	0.26703	Other	Other phenotypes	TRUE
rs11205303	Height tails	GIANT	GIANT_Height-Tails_EUR_2013	0.23	0.03	3.8e-15	Phenoscanner			9.6364e-15	cluster_1	14.0161	14.0161	-0.612069	Other	Other phenotypes	TRUE
rs11205303	Extreme height	GIANT		0.23	0.03	3.80014e-15	OpenGWAS	ieu-a-86	Berndt SI	9.6364e-15	cluster_1	14.0161	14.0161	-0.612069	Other	Other phenotypes	TRUE
rs16857609	Arm predicted mass (right)	MRC-IEU		-0.0109516	0.00139402	4.00037e-15	OpenGWAS	ukb-b-16698	Ben Elsworth	1.01192e-14	cluster_3	13.9949	13.9949	1.30755	Other	Other phenotypes	TRUE
rs11628293	Breast cancer (GWAS)	BCAC		-0.0861516	0.0110038	4.90004e-15	OpenGWAS	ieu-a-1168	Michailidou K	1.23645e-14	cluster_Junk	13.9078	13.9078	1.66007	Breast related	Breast cancer	TRUE
rs7555006	ENSG00000085832	NA		0.0945469	0.012083	5.08511e-15	OpenGWAS	eqtl-a-ENSG00000085832	Vosa U	1.28e-14	cluster_2	13.8928	13.8928	0.581227	Other	Other phenotypes	TRUE
rs35106244	C-C motif chemokine 25	NA		-0.1986	0.0254	5.49541e-15	OpenGWAS	prot-a-402	Sun BB	1.3799e-14	cluster_Null	13.8602	13.8602	-0.205298	Other	Other phenotypes	TRUE
rs16857609	Basal metabolic rate	MRC-IEU		-0.0115451	0.00147811	5.70033e-15	OpenGWAS	ukb-b-16446	Ben Elsworth	1.42786e-14	cluster_3	13.8453	13.8453	1.30755	Other	Other phenotypes	TRUE
rs73169097	Breast cancer (GWAS)	BCAC		0.118825	0.0152216	5.90065e-15	OpenGWAS	ieu-a-1168	Michailidou K	1.47444e-14	cluster_Junk	13.8314	13.8314	-1.33001	Breast related	Breast cancer	TRUE
rs11628293	Breast cancer (iCOGS)	BCAC		-0.0868	0.0111	6.45952e-15	OpenGWAS	ieu-a-1162	Michailidou K	1.61018e-14	cluster_Junk	13.7931	13.7931	1.66007	Breast related	Breast cancer	TRUE
rs28763893	ENSG00000154743	NA		0.133418	0.0171385	6.99359e-15	OpenGWAS	eqtl-a-ENSG00000154743	Vosa U	1.73908e-14	cluster_2	13.7597	13.7597	0.26703	Other	Other phenotypes	TRUE
rs28763893	Arm fat percentage (left)	MRC-IEU		-0.0167168	0.00214774	7.10068e-15	OpenGWAS	ukb-b-20188	Ben Elsworth	1.76145e-14	cluster_2	13.7541	13.7541	0.26703	Other	Other phenotypes	TRUE
rs11642015	Heel Broadband ultrasound attenuation, direct entry	MRC-IEU		0.0199947	0.00257315	7.8001e-15	OpenGWAS	ukb-b-15851	Ben Elsworth	1.93029e-14	cluster_3	13.7144	13.7144	1.14286	Other	Other phenotypes	TRUE
rs11642015	Reticulocyte percentage	NA		0.019049	0.00245327	8.20352e-15	OpenGWAS	ukb-d-30240_irnt	Neale lab	2.02524e-14	cluster_3	13.6935	13.6935	1.14286	Other	Other phenotypes	TRUE
rs35106244	Non-cancer illness code, self-reported: high cholesterol	MRC-IEU		0.0054069	0.000697539	9.09913e-15	OpenGWAS	ukb-b-10912	Ben Elsworth	2.24096e-14	cluster_Null	13.6496	13.6496	-0.205298	Other	Other phenotypes	TRUE
rs16857609	Leg fat-free mass (right)	MRC-IEU		-0.0114002	0.00147346	1e-14	OpenGWAS	ukb-b-12828	Ben Elsworth	2.45694e-14	cluster_3	13.6096	13.6096	1.30755	Other	Other phenotypes	TRUE
rs35106244	Cholesteryl esters in very small VLDL	NA		0.0326012	0.0040989	1.10002e-14	OpenGWAS	met-d-XS_VLDL_CE	Borges CM	2.69623e-14	cluster_Null	13.5692	13.5692	-0.205298	Other	Other phenotypes	TRUE
rs11205303	Breast cancer (Combined Oncoarray; iCOGS; GWAS meta analysis)	BCAC		0.0497	0.0064	1.13894e-14	OpenGWAS	ieu-a-1126	Michailidou K	2.77836e-14	cluster_1	13.5562	13.5562	-0.612069	Breast related	Breast cancer	TRUE
rs11205303	Breast cancer	NA		0.0497	0.0064	1.13894e-14	OpenGWAS	ebi-a-GCST004988	Michailidou K	2.77836e-14	cluster_1	13.5562	13.5562	-0.612069	Breast related	Breast cancer	TRUE
rs16857609	Leg predicted mass (right)	MRC-IEU		-0.0113032	0.00146396	1.20005e-14	OpenGWAS	ukb-b-14310	Ben Elsworth	2.9136e-14	cluster_3	13.5356	13.5356	1.30755	Other	Other phenotypes	TRUE
rs16857609	Arm fat-free mass (right)	MRC-IEU		-0.0107959	0.00139871	1.20005e-14	OpenGWAS	ukb-b-19520	Ben Elsworth	2.9136e-14	cluster_3	13.5356	13.5356	1.30755	Other	Other phenotypes	TRUE
rs686722	ER+ Breast cancer (Oncoarray)	BCAC		-0.08119	0.01054	1.35114e-14	OpenGWAS	ieu-a-1132	Michailidou K	3.27269e-14	cluster_3	13.4851	13.4851	1.01019	Breast related	Breast cancer	TRUE
rs10995181	Breast cancer (Oncoarray)	BCAC		-0.09832	0.01277	1.38038e-14	OpenGWAS	ieu-a-1129	Michailidou K	3.33565e-14	cluster_3	13.4768	13.4768	0.976336	Breast related	Breast cancer	TRUE
rs16857609	Arm fat-free mass (left)	MRC-IEU		-0.0109783	0.00142609	1.39991e-14	OpenGWAS	ukb-b-19925	Ben Elsworth	3.3749e-14	cluster_3	13.4717	13.4717	1.30755	Other	Other phenotypes	TRUE
rs11628293	Breast cancer (iCOGS)	BCAC		-0.0857	0.01114	1.41319e-14	OpenGWAS	ieu-a-1130	Michailidou K	3.39894e-14	cluster_Junk	13.4687	13.4687	1.66007	Breast related	Breast cancer	TRUE
rs686722	Treatment/medication code: amlodipine	MRC-IEU		0.00328531	0.000427678	1.59993e-14	OpenGWAS	ukb-b-9207	Ben Elsworth	3.83908e-14	cluster_3	13.4158	13.4158	1.01019	Other	Other phenotypes	TRUE
rs35106244	Galactoside 3(4)-L-fucosyltransferase	NA		-0.1952	0.0254	1.65959e-14	OpenGWAS	prot-a-1152	Sun BB	3.97296e-14	cluster_Null	13.4009	13.4009	-0.205298	Other	Other phenotypes	TRUE
rs17196808	Bioavailable Testosterone	NA		-0.0296746	0.00386728	1.69981e-14	OpenGWAS	ieu-b-4869	Rebecca Richmond	4.05036e-14	cluster_2	13.3925	13.3925	0.158621	Other	Other phenotypes	TRUE
rs28763893	Leg fat percentage (left)	MRC-IEU		-0.0136519	0.00177886	1.69981e-14	OpenGWAS	ukb-b-18377	Ben Elsworth	4.05036e-14	cluster_2	13.3925	13.3925	0.26703	Other	Other phenotypes	TRUE
rs35106244	Intestinal-type alkaline phosphatase	NA		-0.195	0.0254	1.7378e-14	OpenGWAS	prot-a-81	Sun BB	4.1313e-14	cluster_Null	13.3839	13.3839	-0.205298	Other	Other phenotypes	TRUE
rs73169097	Breast cancer (iCOGS)	BCAC		0.11813	0.01542	1.82936e-14	OpenGWAS	ieu-a-1130	Michailidou K	4.33892e-14	cluster_Junk	13.3626	13.3626	-1.33001	Breast related	Breast cancer	TRUE
rs11642015	Usual walking pace	MRC-IEU		-0.00986651	0.00129009	1.99986e-14	OpenGWAS	ukb-b-4711	Ben Elsworth	4.72151e-14	cluster_3	13.3259	13.3259	1.14286	Other	Other phenotypes	TRUE
rs28763893	Whole body fat mass	MRC-IEU		-0.0210842	0.00275637	1.99986e-14	OpenGWAS	ukb-b-19393	Ben Elsworth	4.72151e-14	cluster_2	13.3259	13.3259	0.26703	Other	Other phenotypes	TRUE
rs11642015	Vascular/heart problems diagnosed by doctor: None of the above	Neale Lab		-0.00865162	0.00113144	2.06966e-14	OpenGWAS	ukb-a-435	Neale	4.86474e-14	cluster_3	13.3129	13.3129	1.14286	Other	Other phenotypes	TRUE
rs11642015	Vascular or heart problems diagnosed by doctor: none of the above	Neale B	Neale-B_UKBB_EUR_2017	0.008652	0.001131	2.07e-14	Phenoscanner			4.86474e-14	cluster_3	13.3129	13.3129	1.14286	Other	Other phenotypes	TRUE
rs11205303	Arm fat percentage left	Neale B	Neale-B_UKBB_EUR_2017	0.01429	0.001871	2.19e-14	Phenoscanner			5.12396e-14	cluster_1	13.2904	13.2904	-0.612069	Other	Other phenotypes	TRUE
rs11205303	Arm fat percentage (left)	Neale Lab		0.0142914	0.00187078	2.19028e-14	OpenGWAS	ukb-a-286	Neale	5.12396e-14	cluster_1	13.2904	13.2904	-0.612069	Other	Other phenotypes	TRUE
rs10995181	Operation code: lumpectomy	MRC-IEU		-0.0041019	0.0005376	2.29985e-14	OpenGWAS	ukb-b-10827	Ben Elsworth	5.36806e-14	cluster_3	13.2702	13.2702	0.976336	Other	Other phenotypes	TRUE
rs11205303	Arm fat percentage right	Neale B	Neale-B_UKBB_EUR_2017	0.01431	0.001879	2.644e-14	Phenoscanner			6.14395e-14	cluster_1	13.2116	13.2116	-0.612069	Other	Other phenotypes	TRUE
rs11205303	Arm fat percentage (right)	Neale Lab		0.0143119	0.00187944	2.64423e-14	OpenGWAS	ukb-a-282	Neale	6.14395e-14	cluster_1	13.2116	13.2116	-0.612069	Other	Other phenotypes	TRUE
rs11642015	Sleep disorders (combined)	NA		0.0893	0.0117	2.7842e-14	OpenGWAS	finn-b-SLEEP	NA	6.45457e-14	cluster_3	13.1901	13.1901	1.14286	Other	Other phenotypes	TRUE
rs686722	Diastolic blood pressure, automated reading	MRC-IEU		0.0164625	0.0021667	2.99985e-14	OpenGWAS	ukb-b-7992	Ben Elsworth	6.93884e-14	cluster_3	13.1587	13.1587	1.01019	Other	Other phenotypes	TRUE
rs11642015	Sex hormone-binding globulin levels	NA		-0.0108937	0.00145243	3.29989e-14	OpenGWAS	ebi-a-GCST90012107	Ruth KS	7.6157e-14	cluster_3	13.1183	13.1183	1.14286	Other	Other phenotypes	TRUE
rs10995181	ER+ Breast cancer (Oncoarray)	BCAC		-0.10962	0.01448	3.7145e-14	OpenGWAS	ieu-a-1132	Michailidou K	8.55334e-14	cluster_3	13.0679	13.0679	0.976336	Breast related	Breast cancer	TRUE
rs2642278	Whole body water mass	MRC-IEU		0.00975419	0.001289	3.80014e-14	OpenGWAS	ukb-b-14540	Ben Elsworth	8.73097e-14	cluster_2	13.0589	13.0589	0.345238	Other	Other phenotypes	TRUE
rs35106244	Phospholipids in IDL	NA		0.0316278	0.00409493	4.30031e-14	OpenGWAS	met-d-IDL_PL	Borges CM	9.85808e-14	cluster_Null	13.0062	13.0062	-0.205298	Other	Other phenotypes	TRUE
rs16857609	Arm predicted mass (left)	MRC-IEU		-0.0107122	0.00142046	4.60045e-14	OpenGWAS	ukb-b-9093	Ben Elsworth	1.05226e-13	cluster_3	12.9779	12.9779	1.30755	Other	Other phenotypes	TRUE
rs28763893	Body fat percentage	Neale B	Neale-B_UKBB_EUR_2017	0.01984	0.00263	4.646e-14	Phenoscanner			1.05802e-13	cluster_2	12.9755	12.9755	0.26703	Other	Other phenotypes	TRUE
rs28763893	Body fat percentage	Neale Lab		-0.0198369	0.00263025	4.64622e-14	OpenGWAS	ukb-a-264	Neale	1.05802e-13	cluster_2	12.9755	12.9755	0.26703	Other	Other phenotypes	TRUE
rs28763893	Leg fat percentage (right)	MRC-IEU		-0.0135631	0.00180194	5.19996e-14	OpenGWAS	ukb-b-20531	Ben Elsworth	1.1815e-13	cluster_2	12.9276	12.9276	0.26703	Other	Other phenotypes	TRUE
rs11642015	Sex hormone-binding globulin levels adjusted for BMI	NA		0.00616895	0.000857877	5.30029e-14	OpenGWAS	ebi-a-GCST90012110	Ruth KS	1.19899e-13	cluster_3	12.9212	12.9212	1.14286	Other	Other phenotypes	TRUE
rs2642278	Whole body fat-free mass	MRC-IEU		0.00968184	0.00128689	5.30029e-14	OpenGWAS	ukb-b-13354	Ben Elsworth	1.19899e-13	cluster_2	12.9212	12.9212	0.345238	Other	Other phenotypes	TRUE
rs11205303	Waist circumference adjusted for BMI joint analysis main effects and physical activity interaction	GIANT	NHGRI-EBI_GWAS_Catalog			6e-14	Phenoscanner			1.35429e-13	cluster_1	12.8683	12.8683	-0.612069	Other	Other phenotypes	TRUE
rs686722	Treatment/medication code: bendroflumethiazide	Neale Lab		0.00442106	0.000589437	6.37382e-14	OpenGWAS	ukb-a-193	Neale	1.43241e-13	cluster_3	12.8439	12.8439	1.01019	Other	Other phenotypes	TRUE
rs686722	Treatment with bendroflumethiazide	Neale B	Neale-B_UKBB_EUR_2017	0.004421	0.0005894	6.374e-14	Phenoscanner			1.43241e-13	cluster_3	12.8439	12.8439	1.01019	Other	Other phenotypes	TRUE
rs11642015	Non-oily fish intake	MRC-IEU		0.0123778	0.00165168	6.70039e-14	OpenGWAS	ukb-b-17627	Ben Elsworth	1.50247e-13	cluster_3	12.8232	12.8232	1.14286	Other	Other phenotypes	TRUE
rs11642015	Sex hormone binding globulin (SHBG)	NA		-0.022648	0.00302278	6.79986e-14	OpenGWAS	ieu-b-4870	Rebecca Richmond	1.52145e-13	cluster_3	12.8177	12.8177	1.14286	Other	Other phenotypes	TRUE
rs35106244	Triglycerides	NA		0.017926	0.002398	7.71259e-14	OpenGWAS	ukb-d-30870_irnt	Neale lab	1.72192e-13	cluster_Null	12.764	12.764	-0.205298	Other	Other phenotypes	TRUE
rs11205303	Waist circumference adjusted for body mass index	GIANT	NHGRI-EBI_GWAS_Catalog	0.031	0.00415	8e-14	Phenoscanner			1.78221e-13	cluster_1	12.749	12.749	-0.612069	Other	Other phenotypes	TRUE
rs11205303	Waist circumference adjusted for physical activity	GIANT	GIANT_Waist-adjusted-PA_EUR_2017	0.031	0.0042	8.23e-14	Phenoscanner			1.82948e-13	cluster_1	12.7377	12.7377	-0.612069	Other	Other phenotypes	TRUE
rs11205303	ER+ Breast cancer (Combined Oncoarray; iCOGS; GWAS meta analysis)	BCAC		0.0572	0.0077	8.42558e-14	OpenGWAS	ieu-a-1127	Michailidou K	1.86891e-13	cluster_1	12.7284	12.7284	-0.612069	Breast related	Breast cancer	TRUE
rs7555006	Ankle spacing width	MRC-IEU		-0.0169854	0.00227979	9.30037e-14	OpenGWAS	ukb-b-4080	Ben Elsworth	2.05851e-13	cluster_2	12.6864	12.6864	0.581227	Other	Other phenotypes	TRUE
rs16857609	Breast cancer (iCOGS)	BCAC		0.08146	0.01094	9.47545e-14	OpenGWAS	ieu-a-1130	Michailidou K	2.09275e-13	cluster_3	12.6793	12.6793	1.30755	Breast related	Breast cancer	TRUE
rs16857609	Appendicular lean mass	NA		-0.0234076	0.00318846	1e-13	OpenGWAS	ebi-a-GCST90000026	Pei YF	2.20386e-13	cluster_3	12.6568	12.6568	1.30755	Other	Other phenotypes	TRUE
rs11642015	Sodium in urine	Neale Lab		0.0179263	0.00241218	1.07572e-13	OpenGWAS	ukb-a-335	Neale	2.36122e-13	cluster_3	12.6269	12.6269	1.14286	Other	Other phenotypes	TRUE
rs11642015	Sodium in urine	Neale B	Neale-B_UKBB_EUR_2017	-0.01793	0.002412	1.076e-13	Phenoscanner			2.36122e-13	cluster_3	12.6269	12.6269	1.14286	Other	Other phenotypes	TRUE
rs17625845	ER- Breast cancer (Combined Oncoarray; iCOGS; GWAS meta analysis)	BCAC		-0.114	0.0154	1.21311e-13	OpenGWAS	ieu-a-1128	Michailidou K	2.65643e-13	cluster_1	12.5757	12.5757	-0.642757	Breast related	Breast cancer	TRUE
rs11205303	Waist circumference	GIANT		0.028	0.0038	1.29987e-13	OpenGWAS	ieu-a-67	Shungin D	2.82832e-13	cluster_1	12.5485	12.5485	-0.612069	Other	Other phenotypes	TRUE
rs11642015	Treatment/medication code: simvastatin	MRC-IEU		0.00493515	0.000666763	1.29987e-13	OpenGWAS	ukb-b-11268	Ben Elsworth	2.82832e-13	cluster_3	12.5485	12.5485	1.14286	Other	Other phenotypes	TRUE
rs16857609	Leg fat-free mass (left)	MRC-IEU		-0.0109176	0.0014742	1.29987e-13	OpenGWAS	ukb-b-16099	Ben Elsworth	2.82832e-13	cluster_3	12.5485	12.5485	1.30755	Other	Other phenotypes	TRUE
rs11642015	HDL cholesterol	UK Biobank		-0.0142047	0.00192154	1.39991e-13	OpenGWAS	ieu-b-109	Richardson, Tom	3.03955e-13	cluster_3	12.5172	12.5172	1.14286	Other	Other phenotypes	TRUE
rs11205303	Height	GIANT		0.051	0.0069	1.46994e-13	OpenGWAS	ieu-a-97	Randall JC	3.17829e-13	cluster_1	12.4978	12.4978	-0.612069	Other	Other phenotypes	TRUE
rs11205303	Height in females	GIANT	GIANT_Height-F_EUR_2013	0.051	0.0069	1.47e-13	Phenoscanner			3.17829e-13	cluster_1	12.4978	12.4978	-0.612069	Other	Other phenotypes	TRUE
rs11642015	Breast cancer (iCOGS)	BCAC		-0.07287	0.00986	1.47741e-13	OpenGWAS	ieu-a-1130	Michailidou K	3.18761e-13	cluster_3	12.4965	12.4965	1.14286	Breast related	Breast cancer	TRUE
rs11628293	ER+ Breast cancer (iCOGS)	BCAC		-0.0971	0.0131	1.52405e-13	OpenGWAS	ieu-a-1161	Michailidou K	3.28134e-13	cluster_Junk	12.4839	12.4839	1.66007	Breast related	Breast cancer	TRUE
rs11642015	SHBG	NA		-0.017082	0.0023138	1.55453e-13	OpenGWAS	ukb-d-30830_irnt	Neale lab	3.33996e-13	cluster_3	12.4763	12.4763	1.14286	Other	Other phenotypes	TRUE
rs35106244	Operative procedures - main OPCS: J18.3 Total cholecystectomy NEC	MRC-IEU		0.0023322	0.00031594	1.59993e-13	OpenGWAS	ukb-b-13803	Ben Elsworth	3.43033e-13	cluster_Null	12.4647	12.4647	-0.205298	Other	Other phenotypes	TRUE
rs2642278	Trunk predicted mass	MRC-IEU		0.00942123	0.00127782	1.69981e-13	OpenGWAS	ukb-b-9685	Ben Elsworth	3.63689e-13	cluster_2	12.4393	12.4393	0.345238	Other	Other phenotypes	TRUE
rs11205303	Impedance of leg (left)	MRC-IEU		0.0135775	0.00184374	1.80011e-13	OpenGWAS	ukb-b-14068	Ben Elsworth	3.82756e-13	cluster_1	12.4171	12.4171	-0.612069	Other	Other phenotypes	TRUE
rs16857609	Leg predicted mass (left)	MRC-IEU		-0.0107793	0.00146456	1.80011e-13	OpenGWAS	ukb-b-17271	Ben Elsworth	3.82756e-13	cluster_3	12.4171	12.4171	1.30755	Other	Other phenotypes	TRUE
rs35106244	Triglycerides in IDL	NA		0.0307056	0.00420437	1.80011e-13	OpenGWAS	met-d-IDL_TG	Borges CM	3.82756e-13	cluster_Null	12.4171	12.4171	-0.205298	Other	Other phenotypes	TRUE
rs73169097	Breast cancer	UK Biobank		0.00931558	0.00126751	1.99986e-13	OpenGWAS	ieu-b-4810	Burrows	4.2435e-13	cluster_Junk	12.3723	12.3723	-1.33001	Breast related	Breast cancer	TRUE
rs11205303	Hip circumference	GIANT		0.042	0.0058	2.09991e-13	OpenGWAS	ieu-a-59	Shungin D	4.44661e-13	cluster_1	12.352	12.352	-0.612069	Other	Other phenotypes	TRUE
rs686722	ENSG00000226416	NA		0.0900342	0.0122642	2.11982e-13	OpenGWAS	eqtl-a-ENSG00000226416	Vosa U	4.47954e-13	cluster_3	12.3488	12.3488	1.01019	Other	Other phenotypes	TRUE
rs11642015	Bread type: White	NA		-0.00778586	0.00106277	2.37629e-13	OpenGWAS	ukb-d-1448_1	Neale lab	5.01119e-13	cluster_3	12.3001	12.3001	1.14286	Other	Other phenotypes	TRUE
rs16857609	Breast cancer (GWAS)	BCAC		0.079098	0.010799	2.39994e-13	OpenGWAS	ieu-a-1168	Michailidou K	5.05069e-13	cluster_3	12.2966	12.2966	1.30755	Breast related	Breast cancer	TRUE
rs11642015	Breast cancer (GWAS)	BCAC		-0.071277	0.00974233	2.60016e-13	OpenGWAS	ieu-a-1168	Michailidou K	5.46087e-13	cluster_3	12.2627	12.2627	1.14286	Breast related	Breast cancer	TRUE
rs2642278	Trunk fat-free mass	MRC-IEU		0.00935451	0.00128193	2.90001e-13	OpenGWAS	ukb-b-17409	Ben Elsworth	6.07818e-13	cluster_2	12.2162	12.2162	0.345238	Other	Other phenotypes	TRUE
rs12365491	ENSG00000158042	NA		-0.0902618	0.0123716	2.96483e-13	OpenGWAS	eqtl-a-ENSG00000158042	Vosa U	6.20139e-13	cluster_2	12.2075	12.2075	0.257827	Other	Other phenotypes	TRUE
rs2642278	Leg fat-free mass (right)	MRC-IEU		0.00981084	0.00134855	3.50026e-13	OpenGWAS	ukb-b-12828	Ben Elsworth	7.30644e-13	cluster_2	12.1363	12.1363	0.345238	Other	Other phenotypes	TRUE
rs2642278	Leg predicted mass (left)	MRC-IEU		0.00974355	0.00134061	3.59998e-13	OpenGWAS	ukb-b-17271	Ben Elsworth	7.49935e-13	cluster_2	12.125	12.125	0.345238	Other	Other phenotypes	TRUE
rs2642278	Leg predicted mass (right)	MRC-IEU		0.00972882	0.00133986	3.80014e-13	OpenGWAS	ukb-b-14310	Ben Elsworth	7.90029e-13	cluster_2	12.1024	12.1024	0.345238	Other	Other phenotypes	TRUE
rs35106244	Galectin-3 levels	NA		0.0722	0.0099	3.85567e-13	OpenGWAS	ebi-a-GCST90012009	Folkersen L	7.99954e-13	cluster_Null	12.0969	12.0969	-0.205298	Other	Other phenotypes	TRUE
rs11642015	Endocrine, nutritional and metabolic diseases	NA		0.0543	0.0075	4.12192e-13	OpenGWAS	finn-b-E4_ENDONUTRMET	NA	8.5347e-13	cluster_3	12.0688	12.0688	1.14286	Other	Other phenotypes	TRUE
rs11205303	Heel bone mineral density (BMD) T-score, automated	MRC-IEU		0.0187995	0.0025952	4.40048e-13	OpenGWAS	ukb-b-20124	Ben Elsworth	9.07489e-13	cluster_1	12.0422	12.0422	-0.612069	Other	Other phenotypes	TRUE
rs11205303	Heel quantitative ultrasound index (QUI), direct entry	MRC-IEU		0.018797	0.00259521	4.40048e-13	OpenGWAS	ukb-b-19234	Ben Elsworth	9.07489e-13	cluster_1	12.0422	12.0422	-0.612069	Other	Other phenotypes	TRUE
rs2642278	Leg fat-free mass (left)	MRC-IEU		0.00974182	0.00134939	5.19996e-13	OpenGWAS	ukb-b-16099	Ben Elsworth	1.07021e-12	cluster_2	11.9705	11.9705	0.345238	Other	Other phenotypes	TRUE
rs11205303	Heel bone mineral density (BMD)	MRC-IEU		0.0186552	0.00259465	6.4998e-13	OpenGWAS	ukb-b-8875	Ben Elsworth	1.33506e-12	cluster_1	11.8745	11.8745	-0.612069	Other	Other phenotypes	TRUE
rs73169097	Creatinine	NA		-0.45221	0.062946	6.77954e-13	OpenGWAS	ukb-d-30700_raw	Neale lab	1.38974e-12	cluster_Junk	11.8571	11.8571	-1.33001	Other	Other phenotypes	TRUE
rs7555006	Hair or balding pattern: pattern 4	Neale B	Neale-B_UKBB_EUR_2017	0.0101	0.001407	7.106e-13	Phenoscanner			1.45112e-12	cluster_2	11.8383	11.8383	0.581227	Other	Other phenotypes	TRUE
rs7555006	Hair/balding pattern: Pattern 4	Neale Lab		-0.0100994	0.001407	7.10722e-13	OpenGWAS	ukb-a-303	Neale	1.45112e-12	cluster_2	11.8383	11.8383	0.581227	Other	Other phenotypes	TRUE
rs11628293	ER+ Breast cancer (iCOGS)	BCAC		-0.09449	0.0132	8.29469e-13	OpenGWAS	ieu-a-1133	Michailidou K	1.68803e-12	cluster_Junk	11.7726	11.7726	1.66007	Breast related	Breast cancer	TRUE
rs11628293	ER+ Breast cancer (GWAS)	BCAC		-0.0944946	0.0132046	8.30042e-13	OpenGWAS	ieu-a-1167	Michailidou K	1.68803e-12	cluster_Junk	11.7726	11.7726	1.66007	Breast related	Breast cancer	TRUE
rs35106244	Total free cholesterol	NA		0.0305343	0.00414929	9.3994e-13	OpenGWAS	met-d-Total_FC	Borges CM	1.90774e-12	cluster_Null	11.7195	11.7195	-0.205298	Other	Other phenotypes	TRUE
rs11205303	Forced vital capacity (FVC), Best measure	MRC-IEU		0.0130204	0.00182983	1.10002e-12	OpenGWAS	ukb-b-14713	Ben Elsworth	2.22386e-12	cluster_1	11.6529	11.6529	-0.612069	Other	Other phenotypes	TRUE
rs35106244	Total lipids in lipoprotein particles	NA		0.0298723	0.00418243	1.10002e-12	OpenGWAS	met-d-Total_L	Borges CM	2.22386e-12	cluster_Null	11.6529	11.6529	-0.205298	Other	Other phenotypes	TRUE
rs2642278	Arm predicted mass (right)	MRC-IEU		0.00906729	0.00127607	1.20005e-12	OpenGWAS	ukb-b-16698	Ben Elsworth	2.41657e-12	cluster_2	11.6168	11.6168	0.345238	Other	Other phenotypes	TRUE
rs28763893	Leg fat mass (left)	MRC-IEU		-0.0158767	0.00223443	1.20005e-12	OpenGWAS	ukb-b-7212	Ben Elsworth	2.41657e-12	cluster_2	11.6168	11.6168	0.26703	Other	Other phenotypes	TRUE
rs11642015	Variation in diet	MRC-IEU		0.00890895	0.00125711	1.39991e-12	OpenGWAS	ukb-b-2909	Ben Elsworth	2.80802e-12	cluster_3	11.5516	11.5516	1.14286	Other	Other phenotypes	TRUE
rs11642015	Total Testosterone	NA		-0.0223436	0.00315336	1.39991e-12	OpenGWAS	ieu-b-4865	Rebecca Richmond	2.80802e-12	cluster_3	11.5516	11.5516	1.14286	Other	Other phenotypes	TRUE
rs28763893	Leg fat mass (right)	MRC-IEU		-0.0159958	0.00226126	1.50003e-12	OpenGWAS	ukb-b-18096	Ben Elsworth	2.98964e-12	cluster_2	11.5244	11.5244	0.26703	Other	Other phenotypes	TRUE
rs35106244	Triglycerides in large LDL	NA		0.0296724	0.0042154	1.50003e-12	OpenGWAS	met-d-L_LDL_TG	Borges CM	2.98964e-12	cluster_Null	11.5244	11.5244	-0.205298	Other	Other phenotypes	TRUE
rs686722	ER+ Breast cancer (GWAS)	BCAC		-0.084861	0.0120027	1.50003e-12	OpenGWAS	ieu-a-1167	Michailidou K	2.98964e-12	cluster_3	11.5244	11.5244	1.01019	Breast related	Breast cancer	TRUE
rs35106244	systolic blood pressure	International Consortium of Blood Pressure		0.2275	0.0322	1.5021e-12	OpenGWAS	ieu-b-38	Evangelou, E	2.98964e-12	cluster_Null	11.5244	11.5244	-0.205298	Other	Other phenotypes	TRUE
rs16857609	Appendicular lean mass	NA		-0.0196163	0.00285927	1.59993e-12	OpenGWAS	ebi-a-GCST90000027	Pei YF	3.1782e-12	cluster_3	11.4978	11.4978	1.30755	Other	Other phenotypes	TRUE
rs11205303	Arm fat mass (right)	Neale Lab		0.0170987	0.00242161	1.65768e-12	OpenGWAS	ukb-a-283	Neale	3.28086e-12	cluster_1	11.484	11.484	-0.612069	Other	Other phenotypes	TRUE
rs11205303	Arm fat mass right	Neale B	Neale-B_UKBB_EUR_2017	0.0171	0.002422	1.658e-12	Phenoscanner			3.28086e-12	cluster_1	11.484	11.484	-0.612069	Other	Other phenotypes	TRUE
rs35106244	diastolic blood pressure	International Consortium of Blood Pressure		0.1307	0.0185	1.74783e-12	OpenGWAS	ieu-b-39	Evangelou, E	3.45196e-12	cluster_Null	11.4619	11.4619	-0.205298	Other	Other phenotypes	TRUE
rs11642015	Medication for cholesterol, blood pressure or diabetes: Blood pressure medication	MRC-IEU		0.0094937	0.00134953	1.99986e-12	OpenGWAS	ukb-b-14395	Ben Elsworth	3.94214e-12	cluster_3	11.4043	11.4043	1.14286	Other	Other phenotypes	TRUE
rs35106244	Total phospholipids in lipoprotein particles	NA		0.0286076	0.00405013	2.19989e-12	OpenGWAS	met-d-Total_PL	Borges CM	4.32814e-12	cluster_Null	11.3637	11.3637	-0.205298	Other	Other phenotypes	TRUE
rs11205303	Waist circumference adjusted for smoking	GIANT	GIANT_Waist-adjusted-Smoking_EUR_2017	0.0314	0.0045	2.25e-12	Phenoscanner			4.41826e-12	cluster_1	11.3547	11.3547	-0.612069	Other	Other phenotypes	TRUE
rs11642015	Alanine aminotransferase	NA		0.2326	0.033166	2.33722e-12	OpenGWAS	ukb-d-30620_raw	Neale lab	4.58077e-12	cluster_3	11.3391	11.3391	1.14286	Other	Other phenotypes	TRUE
rs2642278	Basal metabolic rate	MRC-IEU		0.00947783	0.00135344	2.49977e-12	OpenGWAS	ukb-b-16446	Ben Elsworth	4.89003e-12	cluster_2	11.3107	11.3107	0.345238	Other	Other phenotypes	TRUE
rs35106244	Cystatin C	NA		0.015742	0.0022508	2.67609e-12	OpenGWAS	ukb-d-30720_irnt	Neale lab	5.22499e-12	cluster_Null	11.2819	11.2819	-0.205298	Other	Other phenotypes	TRUE
rs28763893	Arm fat mass (left)	MRC-IEU		-0.0193904	0.00277268	2.70023e-12	OpenGWAS	ukb-b-8338	Ben Elsworth	5.25215e-12	cluster_2	11.2797	11.2797	0.26703	Other	Other phenotypes	TRUE
rs686722	Medication for cholesterol, blood pressure or diabetes: Blood pressure medication	MRC-IEU		0.0097092	0.00138891	2.70023e-12	OpenGWAS	ukb-b-14395	Ben Elsworth	5.25215e-12	cluster_3	11.2797	11.2797	1.01019	Other	Other phenotypes	TRUE
rs2642278	Standing height	MRC-IEU		0.00946775	0.00135585	2.90001e-12	OpenGWAS	ukb-b-10787	Ben Elsworth	5.63008e-12	cluster_2	11.2495	11.2495	0.345238	Other	Other phenotypes	TRUE
rs16857609	Whole body water mass	Neale B	Neale-B_UKBB_EUR_2017	0.01221	0.001748	2.914e-12	Phenoscanner			5.63606e-12	cluster_3	11.249	11.249	1.30755	Other	Other phenotypes	TRUE
rs16857609	Whole body water mass	Neale Lab		-0.0122052	0.00174808	2.91407e-12	OpenGWAS	ukb-a-267	Neale	5.63606e-12	cluster_3	11.249	11.249	1.30755	Other	Other phenotypes	TRUE
rs11205303	Arm fat mass left	Neale B	Neale-B_UKBB_EUR_2017	0.01691	0.002422	2.962e-12	Phenoscanner			5.70746e-12	cluster_1	11.2436	11.2436	-0.612069	Other	Other phenotypes	TRUE
rs11205303	Arm fat mass (left)	Neale Lab		0.0169066	0.00242223	2.9621e-12	OpenGWAS	ukb-a-287	Neale	5.70746e-12	cluster_1	11.2436	11.2436	-0.612069	Other	Other phenotypes	TRUE
rs11205303	monocyte cell count	Blood Cell Consortium		-0.013321	0.001909	3.0903e-12	OpenGWAS	ieu-b-31	Vuckovic, D	5.94333e-12	cluster_1	11.226	11.226	-0.612069	Other	Other phenotypes	TRUE
rs11877925	Sex hormone-binding globulin levels adjusted for BMI	NA		-0.00670946	0.00101379	3.19963e-12	OpenGWAS	ebi-a-GCST90012110	Ruth KS	6.14209e-12	cluster_2	11.2117	11.2117	0.215289	Other	Other phenotypes	TRUE
rs686722	ER+ Breast cancer (iCOGS)	BCAC		-0.08363	0.01202	3.46497e-12	OpenGWAS	ieu-a-1133	Michailidou K	6.6389e-12	cluster_3	11.1779	11.1779	1.01019	Breast related	Breast cancer	TRUE
rs35106244	ENSG00000105538	NA		0.0845746	0.0121562	3.47136e-12	OpenGWAS	eqtl-a-ENSG00000105538	Vosa U	6.6389e-12	cluster_Null	11.1779	11.1779	-0.205298	Other	Other phenotypes	TRUE
rs11205303	Forced vital capacity, best measure	Neale B	Neale-B_UKBB_EUR_2017	0.01532	0.002204	3.631e-12	Phenoscanner			6.91962e-12	cluster_1	11.1599	11.1599	-0.612069	Other	Other phenotypes	TRUE
rs11205303	Forced vital capacity (FVC) Best measure	Neale Lab		0.0153202	0.00220398	3.63162e-12	OpenGWAS	ukb-a-232	Neale	6.91962e-12	cluster_1	11.1599	11.1599	-0.612069	Other	Other phenotypes	TRUE
rs11642015	Urea	NA		0.022792	0.0032828	3.85123e-12	OpenGWAS	ukb-d-30670_raw	Neale lab	7.32447e-12	cluster_3	11.1352	11.1352	1.14286	Other	Other phenotypes	TRUE
rs35106244	Total lipids in IDL	NA		0.0291657	0.00410143	3.90032e-12	OpenGWAS	met-d-IDL_L	Borges CM	7.40412e-12	cluster_Null	11.1305	11.1305	-0.205298	Other	Other phenotypes	TRUE
rs73169097	ENSG00000128285	NA		-0.129382	0.0186507	3.99945e-12	OpenGWAS	eqtl-a-ENSG00000128285	Vosa U	7.57829e-12	cluster_Junk	11.1204	11.1204	-1.33001	Other	Other phenotypes	TRUE
rs16857609	Trunk fat-free mass	Neale Lab		-0.0120611	0.00173871	4.01698e-12	OpenGWAS	ukb-a-292	Neale	7.58356e-12	cluster_3	11.1201	11.1201	1.30755	Other	Other phenotypes	TRUE
rs16857609	Trunk fat-free mass	Neale B	Neale-B_UKBB_EUR_2017	0.01206	0.001739	4.017e-12	Phenoscanner			7.58356e-12	cluster_3	11.1201	11.1201	1.30755	Other	Other phenotypes	TRUE
rs35106244	Anti-polyomavirus 2 IgG seropositivity	NA		0.0543202	0.00783735	4.18119e-12	OpenGWAS	ebi-a-GCST90006921	Butler-Laporte G	7.87905e-12	cluster_Null	11.1035	11.1035	-0.205298	Other	Other phenotypes	TRUE
rs11642015	Beef intake	MRC-IEU		-0.012057	0.00174286	4.60045e-12	OpenGWAS	ukb-b-2862	Ben Elsworth	8.65323e-12	cluster_3	11.0628	11.0628	1.14286	Other	Other phenotypes	TRUE
rs686722	Ankle spacing width (left)	MRC-IEU		-0.0223483	0.0032319	4.70002e-12	OpenGWAS	ukb-b-2122	Ben Elsworth	8.82435e-12	cluster_3	11.0543	11.0543	1.01019	Other	Other phenotypes	TRUE
rs2642278	Arm fat-free mass (right)	MRC-IEU		0.00884018	0.00128041	5.00035e-12	OpenGWAS	ukb-b-19520	Ben Elsworth	9.37109e-12	cluster_2	11.0282	11.0282	0.345238	Other	Other phenotypes	TRUE
rs16857609	Trunk predicted mass	Neale Lab		-0.0119666	0.00173306	5.03269e-12	OpenGWAS	ukb-a-293	Neale	9.39798e-12	cluster_3	11.027	11.027	1.30755	Other	Other phenotypes	TRUE
rs16857609	Trunk predicted mass	Neale B	Neale-B_UKBB_EUR_2017	0.01197	0.001733	5.033e-12	Phenoscanner			9.39798e-12	cluster_3	11.027	11.027	1.30755	Other	Other phenotypes	TRUE
rs35106244	Disorders of gallbladder, biliary tract and pancreas	NA		0.00322628	0.000467332	5.07809e-12	OpenGWAS	ukb-d-K11_GALLBILPANC	Neale lab	9.46497e-12	cluster_Null	11.0239	11.0239	-0.205298	Other	Other phenotypes	TRUE
rs11205303	Hip circumference	GIANT		0.062	0.009	5.15941e-12	OpenGWAS	ieu-a-101	Randall JC	9.59912e-12	cluster_1	11.0178	11.0178	-0.612069	Other	Other phenotypes	TRUE
rs35106244	Free cholesterol to total lipids ratio in small HDL	NA		0.0295714	0.00402684	5.40008e-12	OpenGWAS	met-d-S_HDL_FC_pct	Borges CM	1.00287e-11	cluster_Null	10.9988	10.9988	-0.205298	Other	Other phenotypes	TRUE
rs11642015	Heel quantitative ultrasound index (QUI), direct entry	MRC-IEU		0.0179789	0.00260862	5.50047e-12	OpenGWAS	ukb-b-19234	Ben Elsworth	1.01783e-11	cluster_3	10.9923	10.9923	1.14286	Other	Other phenotypes	TRUE
rs11642015	Heel bone mineral density (BMD) T-score, automated	MRC-IEU		0.0179804	0.00260861	5.50047e-12	OpenGWAS	ukb-b-20124	Ben Elsworth	1.01783e-11	cluster_3	10.9923	10.9923	1.14286	Other	Other phenotypes	TRUE
rs28763893	Trunk fat mass	Neale Lab		-0.0237888	0.00345413	5.70558e-12	OpenGWAS	ukb-a-291	Neale	1.05208e-11	cluster_2	10.978	10.978	0.26703	Other	Other phenotypes	TRUE
rs28763893	Trunk fat mass	Neale B	Neale-B_UKBB_EUR_2017	0.02379	0.003454	5.706e-12	Phenoscanner			1.05208e-11	cluster_2	10.978	10.978	0.26703	Other	Other phenotypes	TRUE
rs35106244	Alkaline phosphatase	Prins B	Prins-B_ALKP_EUR_2017	0.01		5.75e-12	Phenoscanner			1.05647e-11	cluster_Null	10.9761	10.9761	-0.205298	Other	Other phenotypes	TRUE
rs35106244	Serum alkaline phosphatase levels	NA		-0.01	0	5.75043e-12	OpenGWAS	ebi-a-GCST005061	Prins BP	1.05647e-11	cluster_Null	10.9761	10.9761	-0.205298	Other	Other phenotypes	TRUE
rs35106244	Non-cancer illness code self-reported: high cholesterol	Neale Lab		0.00566057	0.000822595	5.93882e-12	OpenGWAS	ukb-a-108	Neale	1.08723e-11	cluster_Null	10.9637	10.9637	-0.205298	Other	Other phenotypes	TRUE
rs35106244	Self-reported high cholesterol	Neale B	Neale-B_UKBB_EUR_2017	-0.005661	0.0008226	5.939e-12	Phenoscanner			1.08723e-11	cluster_Null	10.9637	10.9637	-0.205298	Other	Other phenotypes	TRUE
rs11642015	Heel bone mineral density (BMD)	MRC-IEU		0.0179337	0.00260808	6.09958e-12	OpenGWAS	ukb-b-8875	Ben Elsworth	1.11464e-11	cluster_3	10.9529	10.9529	1.14286	Other	Other phenotypes	TRUE
rs16857609	Whole body fat-free mass	Neale Lab		-0.0119772	0.0017455	6.8124e-12	OpenGWAS	ukb-a-266	Neale	1.24059e-11	cluster_3	10.9064	10.9064	1.30755	Other	Other phenotypes	TRUE
rs16857609	Whole body fat-free mass	Neale B	Neale-B_UKBB_EUR_2017	0.01198	0.001746	6.813e-12	Phenoscanner			1.24059e-11	cluster_3	10.9064	10.9064	1.30755	Other	Other phenotypes	TRUE
rs11642015	Medication for cholesterol, blood pressure, diabetes, or take exogenous hormones: Blood pressure medication	MRC-IEU		0.00744819	0.00108607	7.00003e-12	OpenGWAS	ukb-b-18009	Ben Elsworth	1.27239e-11	cluster_3	10.8954	10.8954	1.14286	Other	Other phenotypes	TRUE
rs16857609	Breast cancer (iCOGS)	BCAC		0.0749	0.0109	7.2277e-12	OpenGWAS	ieu-a-1162	Michailidou K	1.31146e-11	cluster_3	10.8822	10.8822	1.30755	Breast related	Breast cancer	TRUE
rs11205303	Basal metabolic rate	Neale Lab		0.0112239	0.00163878	7.45247e-12	OpenGWAS	ukb-a-268	Neale	1.34758e-11	cluster_1	10.8704	10.8704	-0.612069	Other	Other phenotypes	TRUE
rs11205303	Basal metabolic rate	Neale B	Neale-B_UKBB_EUR_2017	0.01122	0.001639	7.453e-12	Phenoscanner			1.34758e-11	cluster_1	10.8704	10.8704	-0.612069	Other	Other phenotypes	TRUE
rs35106244	Total cholesterol	NA		0.0288658	0.00411105	7.70016e-12	OpenGWAS	met-d-Total_C	Borges CM	1.38982e-11	cluster_Null	10.857	10.857	-0.205298	Other	Other phenotypes	TRUE
rs17196808	ENSG00000233077	NA		-0.0935786	0.0136785	7.84152e-12	OpenGWAS	eqtl-a-ENSG00000233077	Vosa U	1.41285e-11	cluster_2	10.8499	10.8499	0.158621	Other	Other phenotypes	TRUE
rs16857609	Height	Neale B	Neale-B_UKBB_EUR_2017	0.01341	0.001961	7.966e-12	Phenoscanner			1.43046e-11	cluster_3	10.8445	10.8445	1.30755	Other	Other phenotypes	TRUE
rs16857609	Standing height	Neale Lab		-0.0134117	0.00196096	7.9671e-12	OpenGWAS	ukb-a-389	Neale	1.43046e-11	cluster_3	10.8445	10.8445	1.30755	Other	Other phenotypes	TRUE
rs11205303	Waist circumference adjusted for BMI joint analysis main effects and physical activity interaction	GIANT	NHGRI-EBI_GWAS_Catalog			8e-12	Phenoscanner			1.43386e-11	cluster_1	10.8435	10.8435	-0.612069	Other	Other phenotypes	TRUE
rs7555006	Bioavailable Testosterone	NA		-0.0227434	0.0033273	8.19974e-12	OpenGWAS	ieu-b-4869	Rebecca Richmond	1.4671e-11	cluster_2	10.8335	10.8335	0.581227	Other	Other phenotypes	TRUE
rs11642015	Heel broadband ultrasound attenuation (right)	MRC-IEU		0.0235015	0.00344028	8.4004e-12	OpenGWAS	ukb-b-6027	Ben Elsworth	1.50038e-11	cluster_3	10.8238	10.8238	1.14286	Other	Other phenotypes	TRUE
rs11642015	Cereal type: Oat cereal (e.g. Ready Brek, porridge)	NA		0.00777866	0.00113876	8.46058e-12	OpenGWAS	ukb-d-1468_3	Neale lab	1.50851e-11	cluster_3	10.8215	10.8215	1.14286	Other	Other phenotypes	TRUE
rs11642015	ER- Breast cancer (Combined Oncoarray; iCOGS; GWAS meta analysis)	BCAC		-0.0781	0.0115	1.0349e-11	OpenGWAS	ieu-a-1128	Michailidou K	1.84201e-11	cluster_3	10.7347	10.7347	1.14286	Breast related	Breast cancer	TRUE
rs11642015	Milk type used: Full cream	NA		-0.00396808	0.000583649	1.05706e-11	OpenGWAS	ukb-d-1418_1	Neale lab	1.8782e-11	cluster_3	10.7263	10.7263	1.14286	Other	Other phenotypes	TRUE
rs10995181	Hypertrophy of breast	NA		-0.2582	0.038	1.07498e-11	OpenGWAS	finn-b-N14_HYPERTROPHYBREAST	NA	1.90674e-11	cluster_3	10.7197	10.7197	0.976336	Breast related	Other phenotypes	TRUE
rs11205303	FVC	NA		0.0122261	0.00180059	1.10002e-11	OpenGWAS	ieu-b-105	Higbee D	1.94444e-11	cluster_1	10.7112	10.7112	-0.612069	Other	Other phenotypes	TRUE
rs35106244	Cholesteryl esters in VLDL	NA		0.0293002	0.00425145	1.10002e-11	OpenGWAS	met-d-VLDL_CE	Borges CM	1.94444e-11	cluster_Null	10.7112	10.7112	-0.205298	Other	Other phenotypes	TRUE
rs686722	Hypertension (no controls excluded)	NA		0.0633	0.0093	1.18304e-11	OpenGWAS	finn-b-I9_HYPTENS_EXNONE	NA	2.0876e-11	cluster_3	10.6804	10.6804	1.01019	Other	Other phenotypes	TRUE
rs11642015	Urea	NA		0.015882	0.002342	1.18987e-11	OpenGWAS	ukb-d-30670_irnt	Neale lab	2.09605e-11	cluster_3	10.6786	10.6786	1.14286	Other	Other phenotypes	TRUE
rs16857609	Breast cancer invasive breast cancer	Michailidou K	GRASP			1.2e-11	Phenoscanner			2.10675e-11	cluster_3	10.6764	10.6764	1.30755	Breast related	Breast cancer	TRUE
rs35106244	Remnant cholesterol (non-HDL, non-LDL -cholesterol)	NA		0.0295135	0.00421979	1.20005e-11	OpenGWAS	met-d-Remnant_C	Borges CM	2.10675e-11	cluster_Null	10.6764	10.6764	-0.205298	Other	Other phenotypes	TRUE
rs686722	Hypertensive diseases (excluding secondary)	NA		0.0631	0.0093	1.29987e-11	OpenGWAS	finn-b-FG_HYPERTENSION	NA	2.27422e-11	cluster_3	10.6432	10.6432	1.01019	Other	Other phenotypes	TRUE
rs686722	Hypertensive diseases	NA		0.0631	0.0093	1.29987e-11	OpenGWAS	finn-b-I9_HYPERTENSION	NA	2.27422e-11	cluster_3	10.6432	10.6432	1.01019	Other	Other phenotypes	TRUE
rs686722	Hypertension	NA		0.0631	0.0093	1.38102e-11	OpenGWAS	finn-b-I9_HYPTENS	NA	2.41209e-11	cluster_3	10.6176	10.6176	1.01019	Other	Other phenotypes	TRUE
rs35106244	Triglycerides in very large HDL	NA		0.0285239	0.00418001	1.39991e-11	OpenGWAS	met-d-XL_HDL_TG	Borges CM	2.44093e-11	cluster_Null	10.6124	10.6124	-0.205298	Other	Other phenotypes	TRUE
rs11642015	Total testosterone levels	NA		-0.0214624	0.00309421	1.50003e-11	OpenGWAS	ebi-a-GCST90012113	Ruth KS	2.61107e-11	cluster_3	10.5832	10.5832	1.14286	Other	Other phenotypes	TRUE
rs35106244	Concentration of VLDL particles	NA		0.0284053	0.00422857	1.59993e-11	OpenGWAS	met-d-VLDL_P	Borges CM	2.78025e-11	cluster_Null	10.5559	10.5559	-0.205298	Other	Other phenotypes	TRUE
rs11642015	Getting up in morning	MRC-IEU		0.0109451	0.00162701	1.69981e-11	OpenGWAS	ukb-b-2772	Ben Elsworth	2.94883e-11	cluster_3	10.5304	10.5304	1.14286	Other	Other phenotypes	TRUE
rs7555006	Lung function (FEV1/FVC)	NA		0.0161	0.0024	1.77992e-11	OpenGWAS	ebi-a-GCST007431	Shrine N	3.08259e-11	cluster_2	10.5111	10.5111	0.581227	Other	Other phenotypes	TRUE
rs17196808	Total testosterone levels	NA		-0.0100442	0.00150815	1.80011e-11	OpenGWAS	ebi-a-GCST90012114	Ruth KS	3.10708e-11	cluster_2	10.5076	10.5076	0.158621	Other	Other phenotypes	TRUE
rs2642278	Appendicular lean mass	NA		0.0196852	0.00292979	1.80011e-11	OpenGWAS	ebi-a-GCST90000026	Pei YF	3.10708e-11	cluster_2	10.5076	10.5076	0.345238	Other	Other phenotypes	TRUE
rs11642015	Glucose	NA		0.020727	0.0030844	1.82138e-11	OpenGWAS	ukb-d-30740_raw	Neale lab	3.13852e-11	cluster_3	10.5033	10.5033	1.14286	Other	Other phenotypes	TRUE
rs11642015	Illnesses of father: Diabetes	MRC-IEU		0.00451417	0.000672949	1.99986e-11	OpenGWAS	ukb-b-20211	Ben Elsworth	3.43454e-11	cluster_3	10.4641	10.4641	1.14286	Other	Other phenotypes	TRUE
rs28763893	Arm fat mass (right)	MRC-IEU		-0.018594	0.00277268	1.99986e-11	OpenGWAS	ukb-b-6704	Ben Elsworth	3.43454e-11	cluster_2	10.4641	10.4641	0.26703	Other	Other phenotypes	TRUE
rs16857609	Arm fat-free mass left	Neale B	Neale-B_UKBB_EUR_2017	0.01175	0.001755	2.113e-11	Phenoscanner			3.61675e-11	cluster_3	10.4417	10.4417	1.30755	Other	Other phenotypes	TRUE
rs16857609	Arm fat-free mass (left)	Neale Lab		-0.0117546	0.00175489	2.113e-11	OpenGWAS	ukb-a-288	Neale	3.61675e-11	cluster_3	10.4417	10.4417	1.30755	Other	Other phenotypes	TRUE
rs35106244	Triglycerides in LDL	NA		0.0278917	0.00420765	2.19989e-11	OpenGWAS	met-d-LDL_TG	Borges CM	3.75297e-11	cluster_Null	10.4256	10.4256	-0.205298	Other	Other phenotypes	TRUE
rs7555006	Peak expiratory flow (PEF)	MRC-IEU		0.012417	0.00185593	2.19989e-11	OpenGWAS	ukb-b-12019	Ben Elsworth	3.75297e-11	cluster_2	10.4256	10.4256	0.581227	Other	Other phenotypes	TRUE
rs16857609	Arm predicted mass (right)	Neale Lab		-0.0114661	0.00171385	2.23152e-11	OpenGWAS	ukb-a-285	Neale	3.79514e-11	cluster_3	10.4208	10.4208	1.30755	Other	Other phenotypes	TRUE
rs16857609	Arm predicted mass right	Neale B	Neale-B_UKBB_EUR_2017	0.01147	0.001714	2.232e-11	Phenoscanner			3.79514e-11	cluster_3	10.4208	10.4208	1.30755	Other	Other phenotypes	TRUE
rs11205303	Comparative body size at age 10	MRC-IEU		-0.00952587	0.00142438	2.29985e-11	OpenGWAS	ukb-b-4650	Ben Elsworth	3.90404e-11	cluster_1	10.4085	10.4085	-0.612069	Other	Other phenotypes	TRUE
rs11642015	Usual walking pace	Neale B	Neale-B_UKBB_EUR_2017	0.01011	0.001513	2.424e-11	Phenoscanner			4.10188e-11	cluster_3	10.387	10.387	1.14286	Other	Other phenotypes	TRUE
rs11642015	Usual walking pace	Neale Lab		-0.0101062	0.00151333	2.42438e-11	OpenGWAS	ukb-a-513	Neale	4.10188e-11	cluster_3	10.387	10.387	1.14286	Other	Other phenotypes	TRUE
rs35106244	Total esterified cholesterol	NA		0.0279754	0.0040961	2.70023e-11	OpenGWAS	met-d-Total_CE	Borges CM	4.56108e-11	cluster_Null	10.3409	10.3409	-0.205298	Other	Other phenotypes	TRUE
rs11642015	LDL cholesterol	UK Biobank		-0.0141515	0.00212623	2.80027e-11	OpenGWAS	ieu-b-110	Richardson, Tom	4.72229e-11	cluster_3	10.3258	10.3258	1.14286	Other	Other phenotypes	TRUE
rs11642015	Appendicular lean mass	NA		0.0170934	0.00260196	2.90001e-11	OpenGWAS	ebi-a-GCST90000027	Pei YF	4.86652e-11	cluster_3	10.3128	10.3128	1.14286	Other	Other phenotypes	TRUE
rs73169097	Cancer code, self-reported: breast cancer	MRC-IEU		0.00338414	0.000508756	2.90001e-11	OpenGWAS	ukb-b-16890	Ben Elsworth	4.86652e-11	cluster_Junk	10.3128	10.3128	-1.33001	Breast related	Breast cancer	TRUE
rs73169097	Impedance of arm (left)	MRC-IEU		0.0157685	0.00236983	2.90001e-11	OpenGWAS	ukb-b-19379	Ben Elsworth	4.86652e-11	cluster_Junk	10.3128	10.3128	-1.33001	Other	Other phenotypes	TRUE
rs35106244	Platelet count	NA		0.0158807	0.00238891	2.98195e-11	OpenGWAS	ukb-d-30080_irnt	Neale lab	4.99586e-11	cluster_Null	10.3014	10.3014	-0.205298	Other	Other phenotypes	TRUE
rs11642015	Sleep duration	MRC-IEU		-0.0108288	0.00162932	2.99985e-11	OpenGWAS	ukb-b-4424	Ben Elsworth	5.00951e-11	cluster_3	10.3002	10.3002	1.14286	Other	Other phenotypes	TRUE
rs73169097	Impedance of whole body	MRC-IEU		0.01691	0.00254422	2.99985e-11	OpenGWAS	ukb-b-19921	Ben Elsworth	5.00951e-11	cluster_Junk	10.3002	10.3002	-1.33001	Other	Other phenotypes	TRUE
rs11642015	Artrosis, including avohilmo	NA		0.0622	0.0094	3.0839e-11	OpenGWAS	finn-b-M13_ARTHROSIS_INCLAVO	NA	5.1415e-11	cluster_3	10.2889	10.2889	1.14286	Other	Other phenotypes	TRUE
rs686722	Treatment with amlodipine	Neale B	Neale-B_UKBB_EUR_2017	0.003335	0.0005023	3.177e-11	Phenoscanner			5.28059e-11	cluster_3	10.2773	10.2773	1.01019	Other	Other phenotypes	TRUE
rs686722	Treatment/medication code: amlodipine	Neale Lab		0.00333454	0.000502316	3.17761e-11	OpenGWAS	ukb-a-150	Neale	5.28059e-11	cluster_3	10.2773	10.2773	1.01019	Other	Other phenotypes	TRUE
rs35106244	Cholesterol in small VLDL	NA		0.0287356	0.0042497	3.40017e-11	OpenGWAS	met-d-S_VLDL_C	Borges CM	5.63222e-11	cluster_Null	10.2493	10.2493	-0.205298	Other	Other phenotypes	TRUE
rs7555006	Sex hormone-binding globulin levels	NA		0.00606288	0.000938927	3.40017e-11	OpenGWAS	ebi-a-GCST90012111	Ruth KS	5.63222e-11	cluster_2	10.2493	10.2493	0.581227	Other	Other phenotypes	TRUE
rs16857609	Arm predicted mass (left)	Neale Lab		-0.0115741	0.00174834	3.59584e-11	OpenGWAS	ukb-a-289	Neale	5.93448e-11	cluster_3	10.2266	10.2266	1.30755	Other	Other phenotypes	TRUE
rs16857609	Arm predicted mass left	Neale B	Neale-B_UKBB_EUR_2017	0.01157	0.001748	3.596e-11	Phenoscanner			5.93448e-11	cluster_3	10.2266	10.2266	1.30755	Other	Other phenotypes	TRUE
rs11642015	Overall health rating	MRC-IEU		0.0101211	0.00152922	3.59998e-11	OpenGWAS	ukb-b-6306	Ben Elsworth	5.93448e-11	cluster_3	10.2266	10.2266	1.14286	Other	Other phenotypes	TRUE
rs73169097	ER+ Breast cancer (Oncoarray)	BCAC		0.10705	0.01621	3.97466e-11	OpenGWAS	ieu-a-1132	Michailidou K	6.54163e-11	cluster_Junk	10.1843	10.1843	-1.33001	Breast related	Breast cancer	TRUE
rs11205303	Waist circumference adjusted for BMI in active individuals	GIANT	NHGRI-EBI_GWAS_Catalog	0.0309	0.004679	4e-11	Phenoscanner			6.5728e-11	cluster_1	10.1822	10.1822	-0.612069	Other	Other phenotypes	TRUE
rs35106244	Phospholipids in small VLDL	NA		0.0283469	0.00424226	4.30031e-11	OpenGWAS	met-d-S_VLDL_PL	Borges CM	7.05498e-11	cluster_Null	10.1515	10.1515	-0.205298	Other	Other phenotypes	TRUE
rs35106244	Free cholesterol in small VLDL	NA		0.0286783	0.00424948	4.40048e-11	OpenGWAS	met-d-S_VLDL_FC	Borges CM	7.2078e-11	cluster_Null	10.1422	10.1422	-0.205298	Other	Other phenotypes	TRUE
rs16857609	Malignant neoplasm of thyroid gland (all cancers excluded)	NA		0.3319	0.0505	4.75554e-11	OpenGWAS	finn-b-C3_THYROID_GLAND_EXALLC	NA	7.77697e-11	cluster_3	10.1092	10.1092	1.30755	Other	Other phenotypes	TRUE
rs35106244	Total cholesterol minus HDL-C	NA		0.0285557	0.00422206	4.79954e-11	OpenGWAS	met-d-non_HDL_C	Borges CM	7.83645e-11	cluster_Null	10.1059	10.1059	-0.205298	Other	Other phenotypes	TRUE
rs73169097	ER- Breast cancer (Combined Oncoarray; iCOGS; GWAS meta analysis)	BCAC		0.1165	0.0177	4.86295e-11	OpenGWAS	ieu-a-1128	Michailidou K	7.92738e-11	cluster_Junk	10.1009	10.1009	-1.33001	Breast related	Breast cancer	TRUE
rs11205303	Heel bone mineral density	NA		0.0139047	0.00186461	4.90004e-11	OpenGWAS	ebi-a-GCST006979	Morris JA	7.97518e-11	cluster_1	10.0983	10.0983	-0.612069	Other	Other phenotypes	TRUE
rs73169097	Malignant neoplasm of breast	NA		0.00414152	0.000630185	4.97393e-11	OpenGWAS	ukb-d-C3_BREAST_3	Neale lab	8.08264e-11	cluster_Junk	10.0924	10.0924	-1.33001	Breast related	Breast cancer	TRUE
rs35106244	Cholesteryl esters in small VLDL	NA		0.0283854	0.00424548	5.19996e-11	OpenGWAS	met-d-S_VLDL_CE	Borges CM	8.42328e-11	cluster_Null	10.0745	10.0745	-0.205298	Other	Other phenotypes	TRUE
rs35106244	Total lipids in large LDL	NA		0.0282933	0.00420147	5.19996e-11	OpenGWAS	met-d-L_LDL_L	Borges CM	8.42328e-11	cluster_Null	10.0745	10.0745	-0.205298	Other	Other phenotypes	TRUE
rs11642015	Intake of sugar added to tea	MRC-IEU		-0.0251702	0.00383634	5.30029e-11	OpenGWAS	ukb-b-8442	Ben Elsworth	8.57228e-11	cluster_3	10.0669	10.0669	1.14286	Other	Other phenotypes	TRUE
rs73169097	ER+ Breast cancer (iCOGS)	BCAC		0.11827	0.01807	6.00897e-11	OpenGWAS	ieu-a-1133	Michailidou K	9.70316e-11	cluster_Junk	10.0131	10.0131	-1.33001	Breast related	Breast cancer	TRUE
rs11642015	SHBG	NA		-0.42368	0.064813	6.28492e-11	OpenGWAS	ukb-d-30830_raw	Neale lab	1.01328e-10	cluster_3	9.99427	9.99427	1.14286	Other	Other phenotypes	TRUE
rs11642015	Average weekly red wine intake	MRC-IEU		0.0137506	0.00210564	6.59933e-11	OpenGWAS	ukb-b-5239	Ben Elsworth	1.06231e-10	cluster_3	9.97375	9.97375	1.14286	Other	Other phenotypes	TRUE
rs10995181	Benign neoplasm of breast (all cancers excluded)	NA		-0.2669	0.0409	6.71583e-11	OpenGWAS	finn-b-CD2_BENIGN_BREAST_EXALLC	NA	1.07937e-10	cluster_3	9.96683	9.96683	0.976336	Breast related	Breast cancer	TRUE
rs11628293	6mm strong meridian (left)	MRC-IEU		-0.0332337	0.00509284	6.79986e-11	OpenGWAS	ukb-b-645	Ben Elsworth	1.09117e-10	cluster_Junk	9.96211	9.96211	1.66007	Other	Other phenotypes	TRUE
rs16857609	Malignant neoplasm of thyroid gland	NA		0.3286	0.0504	6.89128e-11	OpenGWAS	finn-b-C3_THYROID_GLAND	NA	1.10411e-10	cluster_3	9.95699	9.95699	1.30755	Other	Other phenotypes	TRUE
rs35106244	diarrhoeal disease at age 1 with doctor diagnosis	Bustamante M	NHGRI-EBI_GWAS_Catalog	-0.239	0.03666	7e-11	Phenoscanner			1.11805e-10	cluster_Null	9.95154	9.95154	-0.205298	Other	Other phenotypes	TRUE
rs2642278	Appendicular lean mass	NA		0.0165972	0.00263183	7.00003e-11	OpenGWAS	ebi-a-GCST90000027	Pei YF	1.11805e-10	cluster_2	9.95154	9.95154	0.345238	Other	Other phenotypes	TRUE
rs11642015	Snoring	MRC-IEU		-0.00676467	0.00103775	7.10068e-11	OpenGWAS	ukb-b-17400	Ben Elsworth	1.13236e-10	cluster_3	9.94602	9.94602	1.14286	Other	Other phenotypes	TRUE
rs73169097	ER+ Breast cancer (GWAS)	BCAC		0.11759	0.0180616	7.50067e-11	OpenGWAS	ieu-a-1167	Michailidou K	1.19429e-10	cluster_Junk	9.92289	9.92289	-1.33001	Breast related	Breast cancer	TRUE
rs35106244	Free cholesterol in IDL	NA		0.0274273	0.00410702	7.70016e-11	OpenGWAS	met-d-IDL_FC	Borges CM	1.22416e-10	cluster_Null	9.91216	9.91216	-0.205298	Other	Other phenotypes	TRUE
rs11642015	Arthrosis	NA		0.0645	0.0099	7.79112e-11	OpenGWAS	finn-b-M13_ARTHROSIS	NA	1.2367e-10	cluster_3	9.90773	9.90773	1.14286	Other	Other phenotypes	TRUE
rs16857609	Arm fat-free mass (right)	Neale Lab		-0.011185	0.00171997	7.88134e-11	OpenGWAS	ukb-a-284	Neale	1.24727e-10	cluster_3	9.90404	9.90404	1.30755	Other	Other phenotypes	TRUE
rs16857609	Arm fat-free mass right	Neale B	Neale-B_UKBB_EUR_2017	0.01118	0.00172	7.882e-11	Phenoscanner			1.24727e-10	cluster_3	9.90404	9.90404	1.30755	Other	Other phenotypes	TRUE
rs11642015	Heel broadband ultrasound attenuation (left)	MRC-IEU		0.0225078	0.00346195	8.00018e-11	OpenGWAS	ukb-b-5447	Ben Elsworth	1.26403e-10	cluster_3	9.89824	9.89824	1.14286	Other	Other phenotypes	TRUE
rs7555006	Urate	NA		-0.01338	0.0020595	8.23e-11	OpenGWAS	ukb-d-30880_irnt	Neale lab	1.29834e-10	cluster_2	9.88661	9.88661	0.581227	Other	Other phenotypes	TRUE
rs35106244	VLDL cholesterol	NA		0.0277236	0.00424502	8.30042e-11	OpenGWAS	met-d-VLDL_C	Borges CM	1.30744e-10	cluster_Null	9.88358	9.88358	-0.205298	Other	Other phenotypes	TRUE
rs16857609	Basal metabolic rate	Neale B	Neale-B_UKBB_EUR_2017	0.01189	0.00183	8.351e-11	Phenoscanner			1.30999e-10	cluster_3	9.88273	9.88273	1.30755	Other	Other phenotypes	TRUE
rs16857609	Basal metabolic rate	Neale Lab		-0.0118863	0.00183026	8.35218e-11	OpenGWAS	ukb-a-268	Neale	1.30999e-10	cluster_3	9.88273	9.88273	1.30755	Other	Other phenotypes	TRUE
rs16857609	Leg predicted mass right	Neale B	Neale-B_UKBB_EUR_2017	0.01172	0.001805	8.367e-11	Phenoscanner			1.30999e-10	cluster_3	9.88273	9.88273	1.30755	Other	Other phenotypes	TRUE
rs16857609	Leg predicted mass (right)	Neale Lab		-0.0117221	0.00180505	8.36758e-11	OpenGWAS	ukb-a-277	Neale	1.30999e-10	cluster_3	9.88273	9.88273	1.30755	Other	Other phenotypes	TRUE
rs35106244	Cholesteryl esters in large LDL	NA		0.0279338	0.00420548	9.3994e-11	OpenGWAS	met-d-L_LDL_CE	Borges CM	1.46928e-10	cluster_Null	9.83289	9.83289	-0.205298	Other	Other phenotypes	TRUE
rs28763893	Arm fat percentage (right)	Neale Lab		-0.0168777	0.00260892	9.86279e-11	OpenGWAS	ukb-a-282	Neale	1.53723e-10	cluster_2	9.81326	9.81326	0.26703	Other	Other phenotypes	TRUE
rs28763893	Arm fat percentage right	Neale B	Neale-B_UKBB_EUR_2017	0.01688	0.002609	9.864e-11	Phenoscanner			1.53723e-10	cluster_2	9.81326	9.81326	0.26703	Other	Other phenotypes	TRUE
rs35106244	Apolipoprotein B	NA		0.0283972	0.00423938	9.8992e-11	OpenGWAS	met-d-ApoB	Borges CM	1.54038e-10	cluster_Null	9.81237	9.81237	-0.205298	Other	Other phenotypes	TRUE
rs11205303	Waist circumference adjusted for BMI in active individuals	GIANT	NHGRI-EBI_GWAS_Catalog	0.0312	0.004825	1e-10	Phenoscanner			1.54902e-10	cluster_1	9.80994	9.80994	-0.612069	Other	Other phenotypes	TRUE
rs11642015	Cooked vegetable intake	MRC-IEU		0.0102749	0.00159064	1e-10	OpenGWAS	ukb-b-8089	Ben Elsworth	1.54902e-10	cluster_3	9.80994	9.80994	1.14286	Other	Other phenotypes	TRUE
rs11642015	Water intake	MRC-IEU		0.0119385	0.00184592	1e-10	OpenGWAS	ukb-b-14898	Ben Elsworth	1.54902e-10	cluster_3	9.80994	9.80994	1.14286	Other	Other phenotypes	TRUE
rs11205303	Waist circumference in physically active indivdiuals	GIANT	GIANT_Waist-Active_EUR_2017	0.0312	0.0048	1.04e-10	Phenoscanner			1.60855e-10	cluster_1	9.79356	9.79356	-0.612069	Other	Other phenotypes	TRUE
rs16857609	Leg fat-free mass (right)	Neale Lab		-0.0117327	0.00181689	1.06552e-10	OpenGWAS	ukb-a-276	Neale	1.64382e-10	cluster_3	9.78415	9.78415	1.30755	Other	Other phenotypes	TRUE
rs16857609	Leg fat-free mass right	Neale B	Neale-B_UKBB_EUR_2017	0.01173	0.001817	1.066e-10	Phenoscanner			1.64382e-10	cluster_3	9.78415	9.78415	1.30755	Other	Other phenotypes	TRUE
rs35106244	C-C motif chemokine 25	NA		-0.1642	0.0255	1.20226e-10	OpenGWAS	prot-a-403	Sun BB	1.85116e-10	cluster_Null	9.73256	9.73256	-0.205298	Other	Other phenotypes	TRUE
rs10995181	Benign neoplasm of breast	NA		-0.2621	0.0407	1.20601e-10	OpenGWAS	finn-b-CD2_BENIGN_BREAST	NA	1.85415e-10	cluster_3	9.73186	9.73186	0.976336	Breast related	Breast cancer	TRUE
rs28763893	Leg fat percentage (left)	Neale Lab		-0.0137981	0.00214521	1.26061e-10	OpenGWAS	ukb-a-278	Neale	1.93291e-10	cluster_2	9.71379	9.71379	0.26703	Other	Other phenotypes	TRUE
rs28763893	Leg fat percentage left	Neale B	Neale-B_UKBB_EUR_2017	0.0138	0.002145	1.261e-10	Phenoscanner			1.93291e-10	cluster_2	9.71379	9.71379	0.26703	Other	Other phenotypes	TRUE
rs11642015	Medication for cholesterol, blood pressure or diabetes: Cholesterol lowering medication	MRC-IEU		0.00849547	0.00132076	1.29999e-10	OpenGWAS	ukb-b-11740	Ben Elsworth	1.9897e-10	cluster_3	9.70121	9.70121	1.14286	Other	Other phenotypes	TRUE
rs11205303	Monocyte count	NA		-0.0151376	0.00235577	1.3138e-10	OpenGWAS	ukb-d-30130_irnt	Neale lab	2.00785e-10	cluster_1	9.69727	9.69727	-0.612069	Other	Other phenotypes	TRUE
rs11642015	Gonarthrosis	NA		0.0767	0.0119	1.327e-10	OpenGWAS	finn-b-M13_ARTHROSIS_KNEE	NA	2.02501e-10	cluster_3	9.69357	9.69357	1.14286	Other	Other phenotypes	TRUE
rs28763893	Appendicular lean mass	NA		0.0171	0.0027	1.34602e-10	OpenGWAS	ebi-a-GCST90000025	Pei YF	2.05098e-10	cluster_2	9.68804	9.68804	0.26703	Other	Other phenotypes	TRUE
rs35106244	Alcoholic drinks per week	GWAS and Sequencing Consortium of Alcohol and Nicotine use		0.0124407	0.00193819	1.38998e-10	OpenGWAS	ieu-b-73	Liu, M	2.11483e-10	cluster_Null	9.67472	9.67472	-0.205298	Other	Other phenotypes	TRUE
rs11205303	Basal metabolic rate	MRC-IEU		0.00850897	0.00132527	1.40001e-10	OpenGWAS	ukb-b-16446	Ben Elsworth	2.12694e-10	cluster_1	9.67225	9.67225	-0.612069	Other	Other phenotypes	TRUE
rs35106244	BPI fold-containing family B member 1	NA		0.1636	0.0255	1.41254e-10	OpenGWAS	prot-a-268	Sun BB	2.1428e-10	cluster_Null	9.66902	9.66902	-0.205298	Other	Other phenotypes	TRUE
rs35106244	Hematocrit	NA		-0.012377	0.00193	1.47999e-10	OpenGWAS	ebi-a-GCST90002304	Chen MH	2.24181e-10	cluster_Null	9.6494	9.6494	-0.205298	Other	Other phenotypes	TRUE
rs35106244	Total cholines	NA		0.0256602	0.00400118	1.5e-10	OpenGWAS	met-d-Cholines	Borges CM	2.26544e-10	cluster_Null	9.64485	9.64485	-0.205298	Other	Other phenotypes	TRUE
rs35106244	Triglycerides in very small VLDL	NA		0.0262496	0.00418865	1.5e-10	OpenGWAS	met-d-XS_VLDL_TG	Borges CM	2.26544e-10	cluster_Null	9.64485	9.64485	-0.205298	Other	Other phenotypes	TRUE
rs11642015	Breast cancer (Oncoarray)	BCAC		-0.0585	0.00915	1.58899e-10	OpenGWAS	ieu-a-1129	Michailidou K	2.39632e-10	cluster_3	9.62046	9.62046	1.14286	Breast related	Breast cancer	TRUE
rs11642015	Illnesses of siblings: High blood pressure	MRC-IEU		0.00621668	0.000971356	1.6e-10	OpenGWAS	ukb-b-8746	Ben Elsworth	2.40586e-10	cluster_3	9.61873	9.61873	1.14286	Other	Other phenotypes	TRUE
rs11642015	Alcohol intake frequency.	MRC-IEU		0.0197311	0.00308503	1.6e-10	OpenGWAS	ukb-b-5779	Ben Elsworth	2.40586e-10	cluster_3	9.61873	9.61873	1.14286	Other	Other phenotypes	TRUE
rs12365491	ENSG00000149054	NA		0.0791334	0.012377	1.62021e-10	OpenGWAS	eqtl-a-ENSG00000149054	Vosa U	2.43268e-10	cluster_2	9.61391	9.61391	0.257827	Other	Other phenotypes	TRUE
rs28763893	Whole body fat mass	Neale Lab		-0.0213847	0.00334733	1.67652e-10	OpenGWAS	ukb-a-265	Neale	2.51061e-10	cluster_2	9.60022	9.60022	0.26703	Other	Other phenotypes	TRUE
rs28763893	Whole body fat mass	Neale B	Neale-B_UKBB_EUR_2017	0.02138	0.003347	1.677e-10	Phenoscanner			2.51061e-10	cluster_2	9.60022	9.60022	0.26703	Other	Other phenotypes	TRUE
rs11642015	Snoring	NA		0.00680832	0.00106488	1.7e-10	OpenGWAS	ebi-a-GCST009760	Campos AI	2.53029e-10	cluster_3	9.59683	9.59683	1.14286	Other	Other phenotypes	TRUE
rs35106244	Cholesterol in large LDL	NA		0.0273901	0.00419456	1.7e-10	OpenGWAS	met-d-L_LDL_C	Borges CM	2.53029e-10	cluster_Null	9.59683	9.59683	-0.205298	Other	Other phenotypes	TRUE
rs35106244	Sphingomyelins	NA		0.0259891	0.00397138	1.7e-10	OpenGWAS	met-d-Sphingomyelins	Borges CM	2.53029e-10	cluster_Null	9.59683	9.59683	-0.205298	Other	Other phenotypes	TRUE
rs686722	Medication for cholesterol, blood pressure, diabetes, or take exogenous hormones: None of the above	MRC-IEU		-0.00872953	0.0013676	1.7e-10	OpenGWAS	ukb-b-20379	Ben Elsworth	2.53029e-10	cluster_3	9.59683	9.59683	1.01019	Other	Other phenotypes	TRUE
rs11642015	Treatment/medication code: gliclazide	MRC-IEU		0.00122484	0.000192004	1.79999e-10	OpenGWAS	ukb-b-8602	Ben Elsworth	2.67137e-10	cluster_3	9.57327	9.57327	1.14286	Other	Other phenotypes	TRUE
rs11877925	Sex hormone-binding globulin levels	NA		-0.00675621	0.00112845	1.79999e-10	OpenGWAS	ebi-a-GCST90012111	Ruth KS	2.67137e-10	cluster_2	9.57327	9.57327	0.215289	Other	Other phenotypes	TRUE
rs7555006	Pain type experienced in last month: none of the above	Neale B	Neale-B_UKBB_EUR_2017	0.007729	0.001213	1.838e-10	Phenoscanner			2.71364e-10	cluster_2	9.56645	9.56645	0.581227	Other	Other phenotypes	TRUE
rs7555006	Pain type(s) experienced in last month: None of the above	Neale Lab		-0.00772916	0.00121252	1.8384e-10	OpenGWAS	ukb-a-470	Neale	2.71364e-10	cluster_2	9.56645	9.56645	0.581227	Other	Other phenotypes	TRUE
rs28763893	Arm fat percentage left	Neale B	Neale-B_UKBB_EUR_2017	0.01655	0.002597	1.839e-10	Phenoscanner			2.71364e-10	cluster_2	9.56645	9.56645	0.26703	Other	Other phenotypes	TRUE
rs28763893	Arm fat percentage (left)	Neale Lab		-0.0165539	0.00259693	1.83904e-10	OpenGWAS	ukb-a-286	Neale	2.71364e-10	cluster_2	9.56645	9.56645	0.26703	Other	Other phenotypes	TRUE
rs35106244	Triglycerides	NA		0.015786	0.0024776	1.8762e-10	OpenGWAS	ukb-d-30870_raw	Neale lab	2.7645e-10	cluster_Null	9.55838	9.55838	-0.205298	Other	Other phenotypes	TRUE
rs11628293	3mm weak meridian (left)	MRC-IEU		-0.0304921	0.00478854	1.89998e-10	OpenGWAS	ukb-b-11113	Ben Elsworth	2.79153e-10	cluster_Junk	9.55416	9.55416	1.66007	Other	Other phenotypes	TRUE
rs2642278	Arm predicted mass (left)	MRC-IEU		0.00827652	0.00130027	1.89998e-10	OpenGWAS	ukb-b-9093	Ben Elsworth	2.79153e-10	cluster_2	9.55416	9.55416	0.345238	Other	Other phenotypes	TRUE
rs11205303	Heel bone mineral density (BMD) T-score automated	Neale Lab		0.020155	0.00316487	1.91492e-10	OpenGWAS	ukb-a-500	Neale	2.80557e-10	cluster_1	9.55198	9.55198	-0.612069	Other	Other phenotypes	TRUE
rs11205303	Heel bone mineral density	Neale B	Neale-B_UKBB_EUR_2017	0.02016	0.003165	1.915e-10	Phenoscanner			2.80557e-10	cluster_1	9.55198	9.55198	-0.612069	Other	Other phenotypes	TRUE
rs10034692	Mammographic density dense area	Lindstrom S	NHGRI-EBI_GWAS_Catalog	0.16	0.02515	2e-10	Phenoscanner			2.92593e-10	cluster_2	9.53374	9.53374	0.216667	Breast related	Other phenotypes	TRUE
rs11642015	Major dietary changes in the last 5 years: Yes, because of other reasons	NA		0.00684162	0.00107572	2.01967e-10	OpenGWAS	ukb-d-1538_2	Neale lab	2.9505e-10	cluster_3	9.5301	9.5301	1.14286	Other	Other phenotypes	TRUE
rs35106244	ENSG00000063180	NA		-0.0772954	0.0121597	2.06001e-10	OpenGWAS	eqtl-a-ENSG00000063180	Vosa U	3.00516e-10	cluster_Null	9.52213	9.52213	-0.205298	Other	Other phenotypes	TRUE
rs11205303	ER+ Breast cancer (iCOGS)	BCAC		0.07525	0.01184	2.07281e-10	OpenGWAS	ieu-a-1133	Michailidou K	3.01954e-10	cluster_1	9.52006	9.52006	-0.612069	Breast related	Breast cancer	TRUE
rs686722	Diagnoses - secondary ICD10: I10 Essential (primary) hypertension	MRC-IEU		0.00442425	0.000697224	2.19999e-10	OpenGWAS	ukb-b-12493	Ben Elsworth	3.20027e-10	cluster_3	9.49481	9.49481	1.01019	Other	Other phenotypes	TRUE
rs7555006	Sex hormone-binding globulin levels adjusted for BMI	NA		0.00493215	0.000841579	2.30001e-10	OpenGWAS	ebi-a-GCST90012110	Ruth KS	3.34103e-10	cluster_2	9.47612	9.47612	0.581227	Other	Other phenotypes	TRUE
rs16857609	ER+ Breast cancer (iCOGS)	BCAC		0.08168	0.01289	2.35261e-10	OpenGWAS	ieu-a-1133	Michailidou K	3.41261e-10	cluster_3	9.46691	9.46691	1.30755	Breast related	Breast cancer	TRUE
rs11205303	ER+ Breast cancer (GWAS)	BCAC		0.0756844	0.0119477	2.39999e-10	OpenGWAS	ieu-a-1167	Michailidou K	3.47153e-10	cluster_1	9.45948	9.45948	-0.612069	Breast related	Breast cancer	TRUE
rs16857609	ER+ Breast cancer (GWAS)	BCAC		0.0816761	0.0128901	2.39999e-10	OpenGWAS	ieu-a-1167	Michailidou K	3.47153e-10	cluster_3	9.45948	9.45948	1.30755	Breast related	Breast cancer	TRUE
rs11642015	Average weekly beer plus cider intake	Neale Lab		-0.0129416	0.00204407	2.43562e-10	OpenGWAS	ukb-a-28	Neale	3.51372e-10	cluster_3	9.45423	9.45423	1.14286	Other	Other phenotypes	TRUE
rs11642015	Average weekly beer plus cider intake	Neale B	Neale-B_UKBB_EUR_2017	0.01294	0.002044	2.436e-10	Phenoscanner			3.51372e-10	cluster_3	9.45423	9.45423	1.14286	Other	Other phenotypes	TRUE
rs35106244	Concentration of small LDL particles	NA		0.0274868	0.00425008	2.5e-10	OpenGWAS	met-d-S_LDL_P	Borges CM	3.60098e-10	cluster_Null	9.44358	9.44358	-0.205298	Other	Other phenotypes	TRUE
rs12365491	ENSG00000166340	NA		-0.0782794	0.0123774	2.5422e-10	OpenGWAS	eqtl-a-ENSG00000166340	Vosa U	3.65455e-10	cluster_2	9.43717	9.43717	0.257827	Other	Other phenotypes	TRUE
rs7555006	Urate	NA		-1.051	0.16618	2.54431e-10	OpenGWAS	ukb-d-30880_raw	Neale lab	3.65455e-10	cluster_2	9.43717	9.43717	0.581227	Other	Other phenotypes	TRUE
rs35106244	Concentration of LDL particles	NA		0.027879	0.00424164	2.69998e-10	OpenGWAS	met-d-LDL_P	Borges CM	3.87274e-10	cluster_Null	9.41198	9.41198	-0.205298	Other	Other phenotypes	TRUE
rs11205303	Waist circumference in non-smokers	GIANT	GIANT_Waist-Non-smokers_EUR_2017	0.0319	0.005	2.706e-10	Phenoscanner			3.87596e-10	cluster_1	9.41162	9.41162	-0.612069	Other	Other phenotypes	TRUE
rs11642015	Cardiovascular diseases (excluding rheumatic etc)	NA		0.0501	0.0079	2.732e-10	OpenGWAS	finn-b-FG_CVD	NA	3.90775e-10	cluster_3	9.40807	9.40807	1.14286	Other	Other phenotypes	TRUE
rs35106244	Phosphatidylcholines	NA		0.0252302	0.00398677	2.80001e-10	OpenGWAS	met-d-Phosphatidylc	Borges CM	3.99946e-10	cluster_Null	9.398	9.398	-0.205298	Other	Other phenotypes	TRUE
rs11642015	Illnesses of father: diabetes	Neale B	Neale-B_UKBB_EUR_2017	-0.004867	0.0007715	2.838e-10	Phenoscanner			4.04255e-10	cluster_3	9.39334	9.39334	1.14286	Other	Other phenotypes	TRUE
rs11642015	Illnesses of father: Diabetes	Neale Lab		0.00486655	0.000771537	2.83805e-10	OpenGWAS	ukb-a-208	Neale	4.04255e-10	cluster_3	9.39334	9.39334	1.14286	Other	Other phenotypes	TRUE
rs11642015	White blood cell (leukocyte) count	NA		0.0153121	0.00242803	2.85937e-10	OpenGWAS	ukb-d-30000_irnt	Neale lab	4.06728e-10	cluster_3	9.3907	9.3907	1.14286	Other	Other phenotypes	TRUE
rs11642015	Medication for cholesterol, blood pressure or diabetes: none of the above	Neale B	Neale-B_UKBB_EUR_2017	0.01088	0.00173	3.241e-10	Phenoscanner			4.59771e-10	cluster_3	9.33746	9.33746	1.14286	Other	Other phenotypes	TRUE
rs11642015	Medication for cholesterol blood pressure or diabetes: None of the above	Neale Lab		-0.0108765	0.00172994	3.24123e-10	OpenGWAS	ukb-a-489	Neale	4.59771e-10	cluster_3	9.33746	9.33746	1.14286	Other	Other phenotypes	TRUE
rs35106244	Total lipids in LDL	NA		0.0273902	0.00422917	3.40001e-10	OpenGWAS	met-d-LDL_L	Borges CM	4.80966e-10	cluster_Null	9.31789	9.31789	-0.205298	Other	Other phenotypes	TRUE
rs35106244	Mouth/teeth dental problems: Dentures	MRC-IEU		0.00501136	0.000798266	3.40001e-10	OpenGWAS	ukb-b-12930	Ben Elsworth	4.80966e-10	cluster_Null	9.31789	9.31789	-0.205298	Other	Other phenotypes	TRUE
rs10995181	Breast cancer (GWAS)	BCAC		-0.1615	0.0257	3.48097e-10	OpenGWAS	ieu-a-1131	Michailidou K	4.91741e-10	cluster_3	9.30826	9.30826	0.976336	Breast related	Breast cancer	TRUE
rs35106244	Cholesteryl esters in LDL	NA		0.0273028	0.00423361	3.50002e-10	OpenGWAS	met-d-LDL_CE	Borges CM	4.93753e-10	cluster_Null	9.30649	9.30649	-0.205298	Other	Other phenotypes	TRUE
rs16857609	Leg fat-free mass left	Neale B	Neale-B_UKBB_EUR_2017	0.0114	0.001818	3.582e-10	Phenoscanner			5.03939e-10	cluster_3	9.29762	9.29762	1.30755	Other	Other phenotypes	TRUE
rs16857609	Leg fat-free mass (left)	Neale Lab		-0.011399	0.00181762	3.58204e-10	OpenGWAS	ukb-a-280	Neale	5.03939e-10	cluster_3	9.29762	9.29762	1.30755	Other	Other phenotypes	TRUE
rs35106244	Free cholesterol in medium VLDL	NA		0.0270505	0.00424852	3.59998e-10	OpenGWAS	met-d-M_VLDL_FC	Borges CM	5.0577e-10	cluster_Null	9.29605	9.29605	-0.205298	Other	Other phenotypes	TRUE
rs11642015	circulating leptin levels	NA		0.063	0.0101	3.66497e-10	OpenGWAS	ebi-a-GCST90012076	Folkersen L	5.14197e-10	cluster_3	9.28887	9.28887	1.14286	Other	Other phenotypes	TRUE
rs35106244	Total lipids in small VLDL	NA		0.0263486	0.00421095	3.69999e-10	OpenGWAS	met-d-S_VLDL_L	Borges CM	5.18402e-10	cluster_Null	9.28533	9.28533	-0.205298	Other	Other phenotypes	TRUE
rs35106244	Phosphoglycerides	NA		0.025288	0.00403027	4.09996e-10	OpenGWAS	met-d-Phosphoglyc	Borges CM	5.73659e-10	cluster_Null	9.24135	9.24135	-0.205298	Other	Other phenotypes	TRUE
rs11642015	Hypertensive diseases (excluding secondary)	NA		0.0576	0.0092	4.31102e-10	OpenGWAS	finn-b-FG_HYPERTENSION	NA	6.01551e-10	cluster_3	9.22073	9.22073	1.14286	Other	Other phenotypes	TRUE
rs11642015	Hypertensive diseases	NA		0.0576	0.0092	4.31102e-10	OpenGWAS	finn-b-I9_HYPERTENSION	NA	6.01551e-10	cluster_3	9.22073	9.22073	1.14286	Other	Other phenotypes	TRUE
rs35106244	Total fatty acids	NA		0.0257468	0.00422035	4.39997e-10	OpenGWAS	met-d-Total_FA	Borges CM	6.1313e-10	cluster_Null	9.21245	9.21245	-0.205298	Other	Other phenotypes	TRUE
rs11642015	Hypertension	NA		0.0575	0.0092	4.605e-10	OpenGWAS	finn-b-I9_HYPTENS	NA	6.40831e-10	cluster_3	9.19326	9.19326	1.14286	Other	Other phenotypes	TRUE
rs16857609	Leg predicted mass (left)	Neale Lab		-0.0112479	0.00180527	4.65147e-10	OpenGWAS	ukb-a-281	Neale	6.45622e-10	cluster_3	9.19002	9.19002	1.30755	Other	Other phenotypes	TRUE
rs16857609	Leg predicted mass left	Neale B	Neale-B_UKBB_EUR_2017	0.01125	0.001805	4.652e-10	Phenoscanner			6.45622e-10	cluster_3	9.19002	9.19002	1.30755	Other	Other phenotypes	TRUE
rs17625845	Breast size bra cup size in women	Eriksson N	GRASP			4.7e-10	Phenoscanner			6.50528e-10	cluster_1	9.18673	9.18673	-0.642757	Breast related	Other phenotypes	TRUE
rs686722	Illnesses of mother: High blood pressure	MRC-IEU		0.00649582	0.00104292	4.70002e-10	OpenGWAS	ukb-b-18167	Ben Elsworth	6.50528e-10	cluster_3	9.18673	9.18673	1.01019	Other	Other phenotypes	TRUE
rs11642015	Hypertension (no controls excluded)	NA		0.0575	0.0092	4.71205e-10	OpenGWAS	finn-b-I9_HYPTENS_EXNONE	NA	6.51316e-10	cluster_3	9.18621	9.18621	1.14286	Other	Other phenotypes	TRUE
rs11642015	Number of treatments/medications taken	MRC-IEU		0.0105091	0.00168773	4.79999e-10	OpenGWAS	ukb-b-3656	Ben Elsworth	6.62579e-10	cluster_3	9.17876	9.17876	1.14286	Other	Other phenotypes	TRUE
rs2642278	Arm fat-free mass (left)	MRC-IEU		0.00812395	0.00130537	4.90004e-10	OpenGWAS	ukb-b-19925	Ben Elsworth	6.75482e-10	cluster_2	9.17039	9.17039	0.345238	Other	Other phenotypes	TRUE
rs17625845	Breast size	Eriksson N	NHGRI-EBI_GWAS_Catalog	0.125	0.0201	5e-10	Phenoscanner			6.87416e-10	cluster_1	9.16278	9.16278	-0.642757	Breast related	Other phenotypes	TRUE
rs7555006	Bioavailable testosterone levels	NA		-0.0160729	0.00256116	5e-10	OpenGWAS	ebi-a-GCST90012102	Ruth KS	6.87416e-10	cluster_2	9.16278	9.16278	0.581227	Other	Other phenotypes	TRUE
rs11642015	Average weekly spirits intake	MRC-IEU		0.01387	0.00223211	5.19996e-10	OpenGWAS	ukb-b-1707	Ben Elsworth	7.12999e-10	cluster_3	9.14691	9.14691	1.14286	Other	Other phenotypes	TRUE
rs35106244	Saturated fatty acids	NA		0.0256074	0.00421616	5.19996e-10	OpenGWAS	met-d-SFA	Borges CM	7.12999e-10	cluster_Null	9.14691	9.14691	-0.205298	Other	Other phenotypes	TRUE
rs35106244	Bring up phlegm/sputum/mucus on most days	MRC-IEU		0.00752869	0.0012142	5.60003e-10	OpenGWAS	ukb-b-12841	Ben Elsworth	7.66831e-10	cluster_Null	9.1153	9.1153	-0.205298	Other	Other phenotypes	TRUE
rs11642015	Illnesses of mother: Diabetes	MRC-IEU		0.00401118	0.000647245	5.69994e-10	OpenGWAS	ukb-b-16451	Ben Elsworth	7.77402e-10	cluster_3	9.10935	9.10935	1.14286	Other	Other phenotypes	TRUE
rs35106244	Phospholipids in large LDL	NA		0.0266355	0.0042107	5.69994e-10	OpenGWAS	met-d-L_LDL_PL	Borges CM	7.77402e-10	cluster_Null	9.10935	9.10935	-0.205298	Other	Other phenotypes	TRUE
rs35106244	Non-cancer illness code, self-reported: cholelithiasis/gall stones	MRC-IEU		0.00169192	0.000272993	5.69994e-10	OpenGWAS	ukb-b-18700	Ben Elsworth	7.77402e-10	cluster_Null	9.10935	9.10935	-0.205298	Other	Other phenotypes	TRUE
rs2642278	Heel bone mineral density	NA		0.0135593	0.00190746	5.80003e-10	OpenGWAS	ebi-a-GCST006979	Morris JA	7.90004e-10	cluster_2	9.10237	9.10237	0.345238	Other	Other phenotypes	TRUE
rs35106244	Diseases of veins, lymphatic vessels and lymph nodes, not elsewhere classified	NA		0.00268486	0.000433527	5.90677e-10	OpenGWAS	ukb-d-I9_DISVEINLYMPH	Neale lab	8.03477e-10	cluster_Null	9.09503	9.09503	-0.205298	Other	Other phenotypes	TRUE
rs11642015	LDL cholesterol	UK Biobank		-0.0201706	0.00316436	6.4e-10	OpenGWAS	ieu-b-5089	Si Fang	8.67124e-10	cluster_3	9.06192	9.06192	1.14286	Other	Other phenotypes	TRUE
rs35106244	Concentration of small VLDL particles	NA		0.0259	0.00419877	6.4e-10	OpenGWAS	met-d-S_VLDL_P	Borges CM	8.67124e-10	cluster_Null	9.06192	9.06192	-0.205298	Other	Other phenotypes	TRUE
rs35106244	Concentration of large LDL particles	NA		0.0274256	0.00422907	6.4e-10	OpenGWAS	met-d-L_LDL_P	Borges CM	8.67124e-10	cluster_Null	9.06192	9.06192	-0.205298	Other	Other phenotypes	TRUE
rs35106244	Triglycerides in medium LDL	NA		0.0255627	0.00419246	6.59994e-10	OpenGWAS	met-d-M_LDL_TG	Borges CM	8.93035e-10	cluster_Null	9.04913	9.04913	-0.205298	Other	Other phenotypes	TRUE
rs35106244	Cholesterol in IDL	NA		0.0259847	0.00409495	6.90001e-10	OpenGWAS	met-d-IDL_C	Borges CM	9.32409e-10	cluster_Null	9.03039	9.03039	-0.205298	Other	Other phenotypes	TRUE
rs686722	Impedance of arm (left)	MRC-IEU		-0.00911358	0.0014779	7.00003e-10	OpenGWAS	ukb-b-19379	Ben Elsworth	9.44682e-10	cluster_3	9.02471	9.02471	1.01019	Other	Other phenotypes	TRUE
rs2642278	Heel Broadband ultrasound attenuation, direct entry	MRC-IEU		0.0160513	0.00261004	7.79992e-10	OpenGWAS	ukb-b-15851	Ben Elsworth	1.05125e-09	cluster_2	8.97829	8.97829	0.345238	Other	Other phenotypes	TRUE
rs35106244	LDL cholesterol	NA		0.0267342	0.00422491	8.40001e-10	OpenGWAS	met-d-LDL_C	Borges CM	1.13064e-09	cluster_Null	8.94667	8.94667	-0.205298	Other	Other phenotypes	TRUE
rs35106244	Phospholipids in medium VLDL	NA		0.0261846	0.00424337	8.79995e-10	OpenGWAS	met-d-M_VLDL_PL	Borges CM	1.18293e-09	cluster_Null	8.92704	8.92704	-0.205298	Other	Other phenotypes	TRUE
rs28763893	Leg fat percentage (right)	Neale Lab		-0.0133048	0.00217276	9.16748e-10	OpenGWAS	ukb-a-274	Neale	1.22918e-09	cluster_2	8.91038	8.91038	0.26703	Other	Other phenotypes	TRUE
rs28763893	Leg fat percentage right	Neale B	Neale-B_UKBB_EUR_2017	0.0133	0.002173	9.168e-10	Phenoscanner			1.22918e-09	cluster_2	8.91038	8.91038	0.26703	Other	Other phenotypes	TRUE
rs35106244	Cholesterol in medium VLDL	NA		0.0271911	0.00423545	9.29994e-10	OpenGWAS	met-d-M_VLDL_C	Borges CM	1.24525e-09	cluster_Null	8.90474	8.90474	-0.205298	Other	Other phenotypes	TRUE
rs35106244	Total bilirubin	NA		0.014542	0.0023771	9.51327e-10	OpenGWAS	ukb-d-30840_irnt	Neale lab	1.27215e-09	cluster_Null	8.89546	8.89546	-0.205298	Other	Other phenotypes	TRUE
rs17625845	ENSG00000163083	NA		0.0971176	0.0159084	1.0306e-09	OpenGWAS	eqtl-a-ENSG00000163083	Vosa U	1.37637e-09	cluster_1	8.86127	8.86127	-0.642757	Other	Other phenotypes	TRUE
rs686722	Ankle spacing width (right)	MRC-IEU		-0.0198835	0.00327072	1.2e-09	OpenGWAS	ukb-b-8607	Ben Elsworth	1.60052e-09	cluster_3	8.79574	8.79574	1.01019	Other	Other phenotypes	TRUE
rs11642015	HDL cholesterol	NA		-0.014106	0.0023237	1.27641e-09	OpenGWAS	ukb-d-30760_irnt	Neale lab	1.70022e-09	cluster_3	8.76949	8.76949	1.14286	Other	Other phenotypes	TRUE
rs11205303	Impedance of leg (right)	Neale Lab		0.0135729	0.0022362	1.28354e-09	OpenGWAS	ukb-a-270	Neale	1.70591e-09	cluster_1	8.76804	8.76804	-0.612069	Other	Other phenotypes	TRUE
rs11205303	Impedance of leg right	Neale B	Neale-B_UKBB_EUR_2017	0.01357	0.002236	1.284e-09	Phenoscanner			1.70591e-09	cluster_1	8.76804	8.76804	-0.612069	Other	Other phenotypes	TRUE
rs11642015	Illnesses of siblings: Diabetes	MRC-IEU		0.0040588	0.000668787	1.29999e-09	OpenGWAS	ukb-b-18042	Ben Elsworth	1.72492e-09	cluster_3	8.76323	8.76323	1.14286	Other	Other phenotypes	TRUE
rs11642015	Snoring	Neale B	Neale-B_UKBB_EUR_2017	0.007397	0.00122	1.355e-09	Phenoscanner			1.79345e-09	cluster_3	8.74631	8.74631	1.14286	Other	Other phenotypes	TRUE
rs11642015	Snoring	Neale Lab		-0.00739666	0.00122039	1.35513e-09	OpenGWAS	ukb-a-14	Neale	1.79345e-09	cluster_3	8.74631	8.74631	1.14286	Other	Other phenotypes	TRUE
rs16857609	Breast cancer (Oncoarray)	BCAC		0.06176	0.01019	1.3774e-09	OpenGWAS	ieu-a-1129	Michailidou K	1.82058e-09	cluster_3	8.73979	8.73979	1.30755	Breast related	Breast cancer	TRUE
rs17625845	ENSG00000144118	NA		0.0963417	0.0159087	1.3972e-09	OpenGWAS	eqtl-a-ENSG00000144118	Vosa U	1.84335e-09	cluster_1	8.73439	8.73439	-0.642757	Other	Other phenotypes	TRUE
rs11205303	Breast cancer (GWAS)	BCAC		0.0605219	0.00999452	1.40001e-09	OpenGWAS	ieu-a-1168	Michailidou K	1.84335e-09	cluster_1	8.73439	8.73439	-0.612069	Breast related	Breast cancer	TRUE
rs11628293	6mm weak meridian (left)	MRC-IEU		-0.0309507	0.00511367	1.40001e-09	OpenGWAS	ukb-b-13538	Ben Elsworth	1.84335e-09	cluster_Junk	8.73439	8.73439	1.66007	Other	Other phenotypes	TRUE
rs11642015	Gonarthrosis [arthrosis of knee](FG)	NA		0.0704	0.0116	1.439e-09	OpenGWAS	finn-b-KNEE_ARTHROSIS	NA	1.89226e-09	cluster_3	8.72302	8.72302	1.14286	Other	Other phenotypes	TRUE
rs11642015	Alcohol intake frequency.	Neale Lab		0.0219067	0.00362325	1.48494e-09	OpenGWAS	ukb-a-25	Neale	1.94776e-09	cluster_3	8.71046	8.71046	1.14286	Other	Other phenotypes	TRUE
rs11642015	Alcohol intake frequency	Neale B	Neale-B_UKBB_EUR_2017	-0.02191	0.003623	1.485e-09	Phenoscanner			1.94776e-09	cluster_3	8.71046	8.71046	1.14286	Other	Other phenotypes	TRUE
rs11628293	Breast cancer (GWAS)	BCAC		-0.1209	0.02	1.503e-09	OpenGWAS	ieu-a-1131	Michailidou K	1.96885e-09	cluster_Junk	8.70579	8.70579	1.66007	Breast related	Breast cancer	TRUE
rs11642015	Heel bone mineral density (BMD) (right)	MRC-IEU		0.0211399	0.00350061	1.6e-09	OpenGWAS	ukb-b-4657	Ben Elsworth	2.08264e-09	cluster_3	8.68139	8.68139	1.14286	Other	Other phenotypes	TRUE
rs11642015	Red cell distribution width	NA		0.0131183	0.00217269	1.6e-09	OpenGWAS	ebi-a-GCST90002404	Vuckovic D	2.08264e-09	cluster_3	8.68139	8.68139	1.14286	Other	Other phenotypes	TRUE
rs35106244	Concentration of medium LDL particles	NA		0.0262814	0.00426045	1.6e-09	OpenGWAS	met-d-M_LDL_P	Borges CM	2.08264e-09	cluster_Null	8.68139	8.68139	-0.205298	Other	Other phenotypes	TRUE
rs686722	Treatment/medication code: doxazosin	MRC-IEU		0.00138017	0.000228806	1.6e-09	OpenGWAS	ukb-b-8668	Ben Elsworth	2.08264e-09	cluster_3	8.68139	8.68139	1.01019	Other	Other phenotypes	TRUE
rs7555006	Pain type(s) experienced in last month: None of the above	MRC-IEU		-0.00620301	0.00102732	1.6e-09	OpenGWAS	ukb-b-9130	Ben Elsworth	2.08264e-09	cluster_2	8.68139	8.68139	0.581227	Other	Other phenotypes	TRUE
rs35106244	Fibroblast growth factor 19	NA		-0.1539	0.0255	1.65959e-09	OpenGWAS	prot-a-1091	Sun BB	2.15747e-09	cluster_Null	8.66606	8.66606	-0.205298	Other	Other phenotypes	TRUE
rs35106244	Cholesteryl esters in medium VLDL	NA		0.0261756	0.00420705	1.7e-09	OpenGWAS	met-d-M_VLDL_CE	Borges CM	2.20721e-09	cluster_Null	8.65616	8.65616	-0.205298	Other	Other phenotypes	TRUE
rs11642015	Chronotype	NA		0.0244261	0.00404886	1.79999e-09	OpenGWAS	ieu-b-4862	Samuel Jones	2.33113e-09	cluster_3	8.63243	8.63243	1.14286	Other	Other phenotypes	TRUE
rs35106244	Cholesteryl esters in IDL	NA		0.0252931	0.00409313	1.79999e-09	OpenGWAS	met-d-IDL_CE	Borges CM	2.33113e-09	cluster_Null	8.63243	8.63243	-0.205298	Other	Other phenotypes	TRUE
rs11642015	Heel bone mineral density	NA		0.0196582	0.0034335	2e-09	OpenGWAS	ebi-a-GCST006288	Kemp JP	2.5869e-09	cluster_3	8.58722	8.58722	1.14286	Other	Other phenotypes	TRUE
rs16857609	Malignant neoplasm of endocrine gland (all cancers excluded)	NA		0.2898	0.0483	2.03198e-09	OpenGWAS	finn-b-C3_ENDOCRINE_EXALLC	NA	2.62496e-09	cluster_3	8.58088	8.58088	1.30755	Other	Other phenotypes	TRUE
rs35106244	Monounsaturated fatty acids	NA		0.0244028	0.00421209	2.1e-09	OpenGWAS	met-d-MUFA	Borges CM	2.70942e-09	cluster_Null	8.56712	8.56712	-0.205298	Other	Other phenotypes	TRUE
rs11642015	Neutrophill count	NA		0.0145188	0.00242453	2.12246e-09	OpenGWAS	ukb-d-30140_irnt	Neale lab	2.73496e-09	cluster_3	8.56305	8.56305	1.14286	Other	Other phenotypes	TRUE
rs35106244	Concentration of IDL particles	NA		0.0255661	0.00419796	2.19999e-09	OpenGWAS	met-d-IDL_P	Borges CM	2.83132e-09	cluster_Null	8.54801	8.54801	-0.205298	Other	Other phenotypes	TRUE
rs35106244	Comparative height size at age 10	Neale Lab		-0.010246	0.00171339	2.23388e-09	OpenGWAS	ukb-a-35	Neale	2.8679e-09	cluster_Null	8.54244	8.54244	-0.205298	Other	Other phenotypes	TRUE
rs35106244	Comparative height size at age 10	Neale B	Neale-B_UKBB_EUR_2017	0.01025	0.001713	2.234e-09	Phenoscanner			2.8679e-09	cluster_Null	8.54244	8.54244	-0.205298	Other	Other phenotypes	TRUE
rs11205303	Breast cancer (iCOGS)	BCAC		0.05986	0.01003	2.36401e-09	OpenGWAS	ieu-a-1130	Michailidou K	3.03101e-09	cluster_1	8.51841	8.51841	-0.612069	Breast related	Breast cancer	TRUE
rs11205303	Monocyte percentage	NA		-0.0140308	0.00235198	2.44051e-09	OpenGWAS	ukb-d-30190_irnt	Neale lab	3.12519e-09	cluster_1	8.50512	8.50512	-0.612069	Other	Other phenotypes	TRUE
rs11628293	3mm strong meridian (left)	MRC-IEU		-0.0285087	0.00478147	2.5e-09	OpenGWAS	ukb-b-14664	Ben Elsworth	3.19738e-09	cluster_Junk	8.49521	8.49521	1.66007	Other	Other phenotypes	TRUE
rs11642015	Tea intake	MRC-IEU		-0.0128374	0.00215903	2.69998e-09	OpenGWAS	ukb-b-6066	Ben Elsworth	3.44886e-09	cluster_3	8.46233	8.46233	1.14286	Other	Other phenotypes	TRUE
rs11642015	Gonarthrosis,primary	NA		0.0706	0.0119	2.831e-09	OpenGWAS	finn-b-M13_ARTHROSIS_KNEE_PRIM_ICD10	NA	3.61172e-09	cluster_3	8.44229	8.44229	1.14286	Other	Other phenotypes	TRUE
rs11642015	Heel quantitative ultrasound index (QUI), direct entry (right)	MRC-IEU		0.0207786	0.00349999	2.90001e-09	OpenGWAS	ukb-b-5463	Ben Elsworth	3.6906e-09	cluster_3	8.4329	8.4329	1.14286	Other	Other phenotypes	TRUE
rs11642015	Heel bone mineral density (BMD) T-score, automated (right)	MRC-IEU		0.0207772	0.00349998	2.90001e-09	OpenGWAS	ukb-b-20032	Ben Elsworth	3.6906e-09	cluster_3	8.4329	8.4329	1.14286	Other	Other phenotypes	TRUE
rs16857609	Malignant neoplasm of endocrine gland	NA		0.2866	0.0483	2.91099e-09	OpenGWAS	finn-b-C3_ENDOCRINE	NA	3.69998e-09	cluster_3	8.4318	8.4318	1.30755	Other	Other phenotypes	TRUE
rs11628293	ER- Breast cancer (Combined Oncoarray; iCOGS; GWAS meta analysis)	BCAC		-0.0774	0.013	2.91803e-09	OpenGWAS	ieu-a-1128	Michailidou K	3.70435e-09	cluster_Junk	8.43129	8.43129	1.66007	Breast related	Breast cancer	TRUE
rs686722	Operation code: lumpectomy	MRC-IEU		-0.0023083	0.000389078	2.99999e-09	OpenGWAS	ukb-b-10827	Ben Elsworth	3.80369e-09	cluster_3	8.41979	8.41979	1.01019	Other	Other phenotypes	TRUE
rs35106244	LDL cholesterol	Within family GWAS consortium		0.0307	0.0052	3.06697e-09	OpenGWAS	ieu-b-4846	Howe LJ	3.88382e-09	cluster_Null	8.41074	8.41074	-0.205298	Other	Other phenotypes	TRUE
rs11642015	Kidney volume	NA		0.0382164	0.00645278	3.2e-09	OpenGWAS	ebi-a-GCST90016670	Liu Y	4.04729e-09	cluster_3	8.39284	8.39284	1.14286	Other	Other phenotypes	TRUE
rs16857609	Height	Within family GWAS consortium		-0.1747	0.0295	3.23303e-09	OpenGWAS	ieu-b-4814	Howe LJ	4.08404e-09	cluster_3	8.38891	8.38891	1.30755	Other	Other phenotypes	TRUE
rs16857609	Breast cancer Estrogen receptor positive breast cancer	Michailidou K	GRASP			3.3e-09	Phenoscanner			4.16345e-09	cluster_3	8.38055	8.38055	1.30755	Breast related	Breast cancer	TRUE
rs11642015	Osteoarthritis of the hip or knee	NA		0.0458	0.0077	3.304e-09	OpenGWAS	ebi-a-GCST007092	Tachmazidou I	4.16345e-09	cluster_3	8.38055	8.38055	1.14286	Other	Other phenotypes	TRUE
rs73169097	Peak expiratory flow	NA		-0.0248	0.0042	3.34996e-09	OpenGWAS	ebi-a-GCST007430	Shrine N	4.21619e-09	cluster_Junk	8.37508	8.37508	-1.33001	Other	Other phenotypes	TRUE
rs11628293	3mm strong meridian (right)	MRC-IEU		-0.028252	0.00478527	3.50002e-09	OpenGWAS	ukb-b-6852	Ben Elsworth	4.39428e-09	cluster_Junk	8.35711	8.35711	1.66007	Other	Other phenotypes	TRUE
rs11642015	Diagnoses - secondary ICD10: I10 Essential (primary) hypertension	MRC-IEU		0.0040077	0.000678502	3.50002e-09	OpenGWAS	ukb-b-12493	Ben Elsworth	4.39428e-09	cluster_3	8.35711	8.35711	1.14286	Other	Other phenotypes	TRUE
rs11642015	Heel bone mineral density	Neale B	Neale-B_UKBB_EUR_2017	-0.01875	0.003175	3.533e-09	Phenoscanner			4.42544e-09	cluster_3	8.35404	8.35404	1.14286	Other	Other phenotypes	TRUE
rs11642015	Heel bone mineral density (BMD) T-score automated	Neale Lab		0.018751	0.00317548	3.53346e-09	OpenGWAS	ukb-a-500	Neale	4.42544e-09	cluster_3	8.35404	8.35404	1.14286	Other	Other phenotypes	TRUE
rs2642278	Impedance of leg (left)	MRC-IEU		-0.0111052	0.00188125	3.59998e-09	OpenGWAS	ukb-b-14068	Ben Elsworth	4.49779e-09	cluster_2	8.347	8.347	0.345238	Other	Other phenotypes	TRUE
rs35106244	Free cholesterol in large LDL	NA		0.0252789	0.00416331	3.59998e-09	OpenGWAS	met-d-L_LDL_FC	Borges CM	4.49779e-09	cluster_Null	8.347	8.347	-0.205298	Other	Other phenotypes	TRUE
rs11642015	ER+ Breast cancer (iCOGS)	BCAC		-0.06863	0.01163	3.60994e-09	OpenGWAS	ieu-a-1133	Michailidou K	4.50137e-09	cluster_3	8.34666	8.34666	1.14286	Breast related	Breast cancer	TRUE
rs28763893	Leg fat mass (left)	Neale Lab		-0.0160007	0.00271152	3.61593e-09	OpenGWAS	ukb-a-279	Neale	4.50137e-09	cluster_2	8.34666	8.34666	0.26703	Other	Other phenotypes	TRUE
rs28763893	Leg fat mass left	Neale B	Neale-B_UKBB_EUR_2017	0.016	0.002712	3.616e-09	Phenoscanner			4.50137e-09	cluster_2	8.34666	8.34666	0.26703	Other	Other phenotypes	TRUE
rs28763893	Body mass index (BMI)	MRC-IEU		-0.0165662	0.00280976	3.69999e-09	OpenGWAS	ukb-b-2303	Ben Elsworth	4.59479e-09	cluster_2	8.33773	8.33773	0.26703	Other	Other phenotypes	TRUE
rs35106244	Alcohol intake frequency.	MRC-IEU		-0.0183971	0.00311895	3.69999e-09	OpenGWAS	ukb-b-5779	Ben Elsworth	4.59479e-09	cluster_Null	8.33773	8.33773	-0.205298	Other	Other phenotypes	TRUE
rs11205303	Waist circumference adjusted for body mass index	GIANT	NHGRI-EBI_GWAS_Catalog	0.0351	0.005965	4e-09	Phenoscanner			4.95537e-09	cluster_1	8.30492	8.30492	-0.612069	Other	Other phenotypes	TRUE
rs35106244	Comparative body size at age 10	MRC-IEU		-0.00849205	0.00144299	4e-09	OpenGWAS	ukb-b-4650	Ben Elsworth	4.95537e-09	cluster_Null	8.30492	8.30492	-0.205298	Other	Other phenotypes	TRUE
rs35106244	Phospholipids in LDL	NA		0.0257464	0.00423169	4.09996e-09	OpenGWAS	met-d-LDL_PL	Borges CM	5.07308e-09	cluster_Null	8.29473	8.29473	-0.205298	Other	Other phenotypes	TRUE
rs11205303	Whole body fat-free mass	Neale Lab		0.00918558	0.00156295	4.17975e-09	OpenGWAS	ukb-a-266	Neale	5.15969e-09	cluster_1	8.28738	8.28738	-0.612069	Other	Other phenotypes	TRUE
rs11205303	Whole body fat-free mass	Neale B	Neale-B_UKBB_EUR_2017	0.009186	0.001563	4.18e-09	Phenoscanner			5.15969e-09	cluster_1	8.28738	8.28738	-0.612069	Other	Other phenotypes	TRUE
rs11642015	Illnesses of siblings: None of the above (group 1)	MRC-IEU		-0.00655586	0.00111542	4.20001e-09	OpenGWAS	ukb-b-17360	Ben Elsworth	5.16576e-09	cluster_3	8.28687	8.28687	1.14286	Other	Other phenotypes	TRUE
rs11642015	ER+ Breast cancer (GWAS)	BCAC		-0.06834	0.0116304	4.20001e-09	OpenGWAS	ieu-a-1167	Michailidou K	5.16576e-09	cluster_3	8.28687	8.28687	1.14286	Breast related	Breast cancer	TRUE
rs35106244	Free cholesterol in VLDL	NA		0.0246742	0.00422048	4.20001e-09	OpenGWAS	met-d-VLDL_FC	Borges CM	5.16576e-09	cluster_Null	8.28687	8.28687	-0.205298	Other	Other phenotypes	TRUE
rs11642015	Cholesterol	NA		-0.013868	0.0023647	4.50837e-09	OpenGWAS	ukb-d-30690_irnt	Neale lab	5.53839e-09	cluster_3	8.25662	8.25662	1.14286	Other	Other phenotypes	TRUE
rs7555006	SHBG	NA		0.013457	0.002296	4.59695e-09	OpenGWAS	ukb-d-30830_irnt	Neale lab	5.64046e-09	cluster_2	8.24869	8.24869	0.581227	Other	Other phenotypes	TRUE
rs17196808	lymphocyte cell count	Blood Cell Consortium		0.012962	0.002211	4.71998e-09	OpenGWAS	ieu-b-32	Vuckovic, D	5.78451e-09	cluster_2	8.23773	8.23773	0.158621	Other	Other phenotypes	TRUE
rs35106244	Concentration of medium VLDL particles	NA		0.0249697	0.00423982	4.79999e-09	OpenGWAS	met-d-M_VLDL_P	Borges CM	5.87555e-09	cluster_Null	8.23095	8.23095	-0.205298	Other	Other phenotypes	TRUE
rs7555006	Total testosterone levels	NA		-0.0154597	0.00283285	4.90004e-09	OpenGWAS	ebi-a-GCST90012112	Ruth KS	5.99088e-09	cluster_2	8.22251	8.22251	0.581227	Other	Other phenotypes	TRUE
rs686722	Treatment with doxazosin	Neale B	Neale-B_UKBB_EUR_2017	0.001574	0.0002692	4.96e-09	Phenoscanner			6.05032e-09	cluster_3	8.21822	8.21822	1.01019	Other	Other phenotypes	TRUE
rs686722	Treatment/medication code: doxazosin	Neale Lab		0.00157423	0.000269161	4.96044e-09	OpenGWAS	ukb-a-149	Neale	6.05032e-09	cluster_3	8.21822	8.21822	1.01019	Other	Other phenotypes	TRUE
rs11628293	3mm weak meridian (right)	MRC-IEU		-0.0279826	0.004788	5.1e-09	OpenGWAS	ukb-b-13506	Ben Elsworth	6.21317e-09	cluster_Junk	8.20669	8.20669	1.66007	Other	Other phenotypes	TRUE
rs11205303	Leg fat mass (right)	MRC-IEU		0.00951281	0.00162862	5.19996e-09	OpenGWAS	ukb-b-18096	Ben Elsworth	6.32744e-09	cluster_1	8.19877	8.19877	-0.612069	Other	Other phenotypes	TRUE
rs7555006	Gamma glutamyltransferase	NA		-0.013133	0.0022493	5.27363e-09	OpenGWAS	ukb-d-30730_irnt	Neale lab	6.40949e-09	cluster_2	8.19318	8.19318	0.581227	Other	Other phenotypes	TRUE
rs11642015	Cancer code self-reported: breast cancer	Neale Lab		-0.00211404	0.000362565	5.52179e-09	OpenGWAS	ukb-a-55	Neale	6.69551e-09	cluster_3	8.17422	8.17422	1.14286	Breast related	Breast cancer	TRUE
rs11642015	Self-reported breast cancer	Neale B	Neale-B_UKBB_EUR_2017	0.002114	0.0003626	5.522e-09	Phenoscanner			6.69551e-09	cluster_3	8.17422	8.17422	1.14286	Breast related	Breast cancer	TRUE
rs7555006	FEV1	NA		0.0137	0.0023	5.52904e-09	OpenGWAS	ebi-a-GCST007432	Shrine N	6.69614e-09	cluster_2	8.17418	8.17418	0.581227	Other	Other phenotypes	TRUE
rs28763893	Appendicular lean mass	NA		0.0205399	0.00358419	5.60003e-09	OpenGWAS	ebi-a-GCST90000027	Pei YF	6.77412e-09	cluster_2	8.16915	8.16915	0.26703	Other	Other phenotypes	TRUE
rs16857609	ER+ Breast cancer (iCOGS)	BCAC		0.0746	0.0128	5.82304e-09	OpenGWAS	ieu-a-1161	Michailidou K	7.0356e-09	cluster_3	8.1527	8.1527	1.30755	Breast related	Breast cancer	TRUE
rs11642015	Cereal type: Other (e.g. Cornflakes, Frosties)	NA		-0.00602382	0.00103485	5.85679e-09	OpenGWAS	ukb-d-1468_5	Neale lab	7.06807e-09	cluster_3	8.1507	8.1507	1.14286	Other	Other phenotypes	TRUE
rs686722	Diastolic blood pressure	Neale B	Neale-B_UKBB_EUR_2017	0.01499	0.002576	5.959e-09	Phenoscanner			7.17515e-09	cluster_3	8.14417	8.14417	1.01019	Other	Other phenotypes	TRUE
rs686722	Diastolic blood pressure automated reading	Neale Lab		0.0149862	0.00257581	5.9595e-09	OpenGWAS	ukb-a-359	Neale	7.17515e-09	cluster_3	8.14417	8.14417	1.01019	Other	Other phenotypes	TRUE
rs7555006	Headache	Meng W	NHGRI-EBI_GWAS_Catalog	-0.0081	0.001393	6e-09	Phenoscanner			7.21546e-09	cluster_2	8.14174	8.14174	0.581227	Other	Other phenotypes	TRUE
rs35106244	Clinical LDL cholesterol	NA		0.0251969	0.00421725	6.29999e-09	OpenGWAS	met-d-Clinical_LDL_C	Borges CM	7.56736e-09	cluster_Null	8.12106	8.12106	-0.205298	Other	Other phenotypes	TRUE
rs16857609	ER+ Breast cancer (Oncoarray)	BCAC		0.06638	0.01143	6.31611e-09	OpenGWAS	ieu-a-1132	Michailidou K	7.57786e-09	cluster_3	8.12045	8.12045	1.30755	Breast related	Breast cancer	TRUE
rs10034692	Standing height	MRC-IEU		0.0084895	0.00146216	6.4e-09	OpenGWAS	ukb-b-10787	Ben Elsworth	7.66954e-09	cluster_2	8.11523	8.11523	0.216667	Other	Other phenotypes	TRUE
rs73169097	Impedance of arm (right)	MRC-IEU		0.0136969	0.0023612	6.59994e-09	OpenGWAS	ukb-b-7859	Ben Elsworth	7.89993e-09	cluster_Junk	8.10238	8.10238	-1.33001	Other	Other phenotypes	TRUE
rs11642015	Liver volume	NA		0.0413707	0.00715371	7.29995e-09	OpenGWAS	ebi-a-GCST90016666	Liu Y	8.7175e-09	cluster_3	8.05961	8.05961	1.14286	Other	Other phenotypes	TRUE
rs35106244	Omega-6 fatty acids	NA		0.0241048	0.00415325	7.29995e-09	OpenGWAS	met-d-Omega_6	Borges CM	8.7175e-09	cluster_Null	8.05961	8.05961	-0.205298	Other	Other phenotypes	TRUE
rs35106244	Type 1 diabetes, strict definition, subgroup 1	NA		0.2042	0.0354	7.93707e-09	OpenGWAS	finn-b-T1D_STRICT1	NA	9.46733e-09	cluster_Null	8.02377	8.02377	-0.205298	Other	Other phenotypes	TRUE
rs11205303	Waist circumference adjusted for body mass index	GIANT	NHGRI-EBI_GWAS_Catalog	0.031	0.005374	8e-09	Phenoscanner			9.52028e-09	cluster_1	8.02135	8.02135	-0.612069	Other	Other phenotypes	TRUE
rs11877925	Sex hormone-binding globulin levels adjusted for BMI	NA		-0.00825737	0.00149256	8e-09	OpenGWAS	ebi-a-GCST90012106	Ruth KS	9.52028e-09	cluster_2	8.02135	8.02135	0.215289	Other	Other phenotypes	TRUE
rs11642015	Sleep duration	Neale B	Neale-B_UKBB_EUR_2017	0.01103	0.001913	8.101e-09	Phenoscanner			9.61866e-09	cluster_3	8.01689	8.01689	1.14286	Other	Other phenotypes	TRUE
rs11642015	Sleep duration	Neale Lab		-0.0110331	0.00191332	8.1014e-09	OpenGWAS	ukb-a-9	Neale	9.61866e-09	cluster_3	8.01689	8.01689	1.14286	Other	Other phenotypes	TRUE
rs35106244	Operative procedures - secondary OPCS: Y50.8 Other specified approach through abdominal cavity	MRC-IEU		0.00156044	0.000271258	8.79995e-09	OpenGWAS	ukb-b-9961	Ben Elsworth	1.04203e-08	cluster_Null	7.98212	7.98212	-0.205298	Other	Other phenotypes	TRUE
rs28763893	Leg fat mass (right)	Neale Lab		-0.0157781	0.00274287	8.80684e-09	OpenGWAS	ukb-a-275	Neale	1.04203e-08	cluster_2	7.98212	7.98212	0.26703	Other	Other phenotypes	TRUE
rs28763893	Leg fat mass right	Neale B	Neale-B_UKBB_EUR_2017	0.01578	0.002743	8.807e-09	Phenoscanner			1.04203e-08	cluster_2	7.98212	7.98212	0.26703	Other	Other phenotypes	TRUE
rs35106244	Mean platelet volume	Astle W	Astle-W_Blood-Cell-Traits_EUR_2016	0.02152	0.003741	8.843e-09	Phenoscanner			1.04388e-08	cluster_Null	7.98135	7.98135	-0.205298	Other	Other phenotypes	TRUE
rs35106244	Mean platelet volume	NA		-0.0215181	0.00374127	8.84301e-09	OpenGWAS	ebi-a-GCST004599	Astle WJ	1.04388e-08	cluster_Null	7.98135	7.98135	-0.205298	Other	Other phenotypes	TRUE
rs35106244	Total lipids in medium LDL	NA		0.0250401	0.00425163	9.09997e-09	OpenGWAS	met-d-M_LDL_L	Borges CM	1.07298e-08	cluster_Null	7.96941	7.96941	-0.205298	Other	Other phenotypes	TRUE
rs35106244	C-reactive protein	NA		0.06273	0.010918	9.16727e-09	OpenGWAS	ukb-d-30710_raw	Neale lab	1.07968e-08	cluster_Null	7.96671	7.96671	-0.205298	Other	Other phenotypes	TRUE
rs35106244	Number of self-reported non-cancer illnesses	MRC-IEU		0.0100946	0.00175796	9.29994e-09	OpenGWAS	ukb-b-4063	Ben Elsworth	1.09405e-08	cluster_Null	7.96096	7.96096	-0.205298	Other	Other phenotypes	TRUE
rs35106244	Triglycerides in large HDL	NA		0.0240812	0.00408334	9.40005e-09	OpenGWAS	met-d-L_HDL_TG	Borges CM	1.10456e-08	cluster_Null	7.95681	7.95681	-0.205298	Other	Other phenotypes	TRUE
rs35106244	N-acetyllactosaminide beta-1,3-N-acetylglucosaminyltransferase 2	NA		-0.1464	0.0255	9.77237e-09	OpenGWAS	prot-a-213	Sun BB	1.147e-08	cluster_Null	7.94044	7.94044	-0.205298	Other	Other phenotypes	TRUE
rs73169097	Self-reported breast cancer	Neale B	Neale-B_UKBB_EUR_2017	-0.0034	0.000594	1.041e-08	Phenoscanner			1.21927e-08	cluster_Junk	7.9139	7.9139	-1.33001	Breast related	Breast cancer	TRUE
rs73169097	Cancer code self-reported: breast cancer	Neale Lab		0.00339985	0.000593962	1.04119e-08	OpenGWAS	ukb-a-55	Neale	1.21927e-08	cluster_Junk	7.9139	7.9139	-1.33001	Breast related	Breast cancer	TRUE
rs11642015	Treatment with blood pressure medication	Neale B	Neale-B_UKBB_EUR_2017	-0.007389	0.001291	1.054e-08	Phenoscanner			1.23194e-08	cluster_3	7.90941	7.90941	1.14286	Other	Other phenotypes	TRUE
rs11642015	Medication for cholesterol blood pressure diabetes or take exogenous hormones: Blood pressure medication	Neale Lab		0.00738865	0.00129127	1.05441e-08	OpenGWAS	ukb-a-450	Neale	1.23194e-08	cluster_3	7.90941	7.90941	1.14286	Other	Other phenotypes	TRUE
rs35106244	ENSG00000232871	NA		0.0695807	0.012163	1.0615e-08	OpenGWAS	eqtl-a-ENSG00000232871	Vosa U	1.23882e-08	cluster_Null	7.90699	7.90699	-0.205298	Other	Other phenotypes	TRUE
rs11628293	6mm strong meridian (right)	MRC-IEU		-0.0290502	0.00508219	1.09999e-08	OpenGWAS	ukb-b-11452	Ben Elsworth	1.27793e-08	cluster_Junk	7.89349	7.89349	1.66007	Other	Other phenotypes	TRUE
rs11642015	Heel bone mineral density (BMD) (left)	MRC-IEU		0.020071	0.00351664	1.09999e-08	OpenGWAS	ukb-b-1096	Ben Elsworth	1.27793e-08	cluster_3	7.89349	7.89349	1.14286	Other	Other phenotypes	TRUE
rs35106244	Medication for cholesterol, blood pressure, diabetes, or take exogenous hormones: Cholesterol lowering medication	MRC-IEU		0.00552359	0.000965378	1.09999e-08	OpenGWAS	ukb-b-17805	Ben Elsworth	1.27793e-08	cluster_Null	7.89349	7.89349	-0.205298	Other	Other phenotypes	TRUE
rs73169097	Type of cancer: ICD10: C50.9 Breast, unspecified	MRC-IEU		0.00227155	0.000397706	1.09999e-08	OpenGWAS	ukb-b-19041	Ben Elsworth	1.27793e-08	cluster_Junk	7.89349	7.89349	-1.33001	Breast related	Breast cancer	TRUE
rs11642015	Cholesterol	NA		-0.015422	0.0027019	1.1458e-08	OpenGWAS	ukb-d-30690_raw	Neale lab	1.32965e-08	cluster_3	7.87626	7.87626	1.14286	Other	Other phenotypes	TRUE
rs11877925	Corneal hysteresis (right)	MRC-IEU		-0.0305862	0.00536395	1.2e-08	OpenGWAS	ukb-b-11480	Ben Elsworth	1.38628e-08	cluster_2	7.85815	7.85815	0.215289	Other	Other phenotypes	TRUE
rs35106244	Cholesteryl esters in small LDL	NA		0.0247568	0.0042485	1.2e-08	OpenGWAS	met-d-S_LDL_CE	Borges CM	1.38628e-08	cluster_Null	7.85815	7.85815	-0.205298	Other	Other phenotypes	TRUE
rs35106244	Cholesteryl esters in medium LDL	NA		0.0247137	0.00425358	1.2e-08	OpenGWAS	met-d-M_LDL_CE	Borges CM	1.38628e-08	cluster_Null	7.85815	7.85815	-0.205298	Other	Other phenotypes	TRUE
rs35106244	Linoleic acid	NA		0.0238454	0.00417129	1.2e-08	OpenGWAS	met-d-LA	Borges CM	1.38628e-08	cluster_Null	7.85815	7.85815	-0.205298	Other	Other phenotypes	TRUE
rs73169097	Impedance of arm left	Neale B	Neale-B_UKBB_EUR_2017	-0.01633	0.002866	1.204e-08	Phenoscanner			1.38782e-08	cluster_Junk	7.85767	7.85767	-1.33001	Other	Other phenotypes	TRUE
rs73169097	Impedance of arm (left)	Neale Lab		0.0163344	0.00286604	1.20404e-08	OpenGWAS	ukb-a-273	Neale	1.38782e-08	cluster_Junk	7.85767	7.85767	-1.33001	Other	Other phenotypes	TRUE
rs28763893	Sum eosinophil basophil counts	Astle W	Astle-W_Blood-Cell-Traits_EUR_2016	-0.02872	0.005042	1.22e-08	Phenoscanner			1.40307e-08	cluster_2	7.85292	7.85292	0.26703	Other	Other phenotypes	TRUE
rs28763893	Sum eosinophil basophil counts	NA		0.0287224	0.00504176	1.22e-08	OpenGWAS	ebi-a-GCST004624	Astle WJ	1.40307e-08	cluster_2	7.85292	7.85292	0.26703	Other	Other phenotypes	TRUE
rs11642015	ER+ Breast cancer (Oncoarray)	BCAC		-0.05855	0.01028	1.2378e-08	OpenGWAS	ieu-a-1132	Michailidou K	1.42195e-08	cluster_3	7.84712	7.84712	1.14286	Breast related	Breast cancer	TRUE
rs28763893	Eosinophil percentage of granulocytes	Astle W	Astle-W_Blood-Cell-Traits_EUR_2016	-0.02876	0.005053	1.257e-08	Phenoscanner			1.43758e-08	cluster_2	7.84237	7.84237	0.26703	Other	Other phenotypes	TRUE
rs28763893	Eosinophil percentage of white cells	Astle W	Astle-W_Blood-Cell-Traits_EUR_2016	-0.02863	0.00503	1.257e-08	Phenoscanner			1.43758e-08	cluster_2	7.84237	7.84237	0.26703	Other	Other phenotypes	TRUE
rs28763893	Eosinophil percentage of granulocytes	NA		0.0287588	0.00505263	1.25701e-08	OpenGWAS	ebi-a-GCST004617	Astle WJ	1.43758e-08	cluster_2	7.84237	7.84237	0.26703	Other	Other phenotypes	TRUE
rs28763893	Eosinophil percentage of white cells	NA		0.028629	0.00502983	1.25701e-08	OpenGWAS	ebi-a-GCST004600	Astle WJ	1.43758e-08	cluster_2	7.84237	7.84237	0.26703	Other	Other phenotypes	TRUE
rs2642278	Sitting height	Neale B	Neale-B_UKBB_EUR_2017	-0.01104	0.001941	1.272e-08	Phenoscanner			1.45194e-08	cluster_2	7.83805	7.83805	0.345238	Other	Other phenotypes	TRUE
rs2642278	Sitting height	Neale Lab		0.0110436	0.00194093	1.27239e-08	OpenGWAS	ukb-a-195	Neale	1.45194e-08	cluster_2	7.83805	7.83805	0.345238	Other	Other phenotypes	TRUE
rs35106244	ENSG00000088002	NA		0.0691924	0.0121631	1.28091e-08	OpenGWAS	eqtl-a-ENSG00000088002	Vosa U	1.46004e-08	cluster_Null	7.83564	7.83564	-0.205298	Other	Other phenotypes	TRUE
rs11642015	Relative age of first facial hair	MRC-IEU		-0.00787758	0.00138512	1.29999e-08	OpenGWAS	ukb-b-5945	Ben Elsworth	1.4785e-08	cluster_3	7.83018	7.83018	1.14286	Other	Other phenotypes	TRUE
rs28763893	Body mass index (BMI)	MRC-IEU		-0.015865	0.00278929	1.29999e-08	OpenGWAS	ukb-b-19953	Ben Elsworth	1.4785e-08	cluster_2	7.83018	7.83018	0.26703	Other	Other phenotypes	TRUE
rs11642015	Heart failure	NA		0.0452	0.008	1.32501e-08	OpenGWAS	ebi-a-GCST009541	Shah S	1.50529e-08	cluster_3	7.82238	7.82238	1.14286	Other	Other phenotypes	TRUE
rs28763893	Red blood cell (erythrocyte) count	NA		-0.0163743	0.0028824	1.34184e-08	OpenGWAS	ukb-d-30010_irnt	Neale lab	1.52273e-08	cluster_2	7.81738	7.81738	0.26703	Other	Other phenotypes	TRUE
rs11205303	Ankle spacing width	MRC-IEU		0.0130205	0.00229413	1.40001e-08	OpenGWAS	ukb-b-4080	Ben Elsworth	1.58524e-08	cluster_1	7.79991	7.79991	-0.612069	Other	Other phenotypes	TRUE
rs35106244	Non-cancer illness code, self-reported: duodenal ulcer	MRC-IEU		0.000778033	0.000137145	1.40001e-08	OpenGWAS	ukb-b-4725	Ben Elsworth	1.58524e-08	cluster_Null	7.79991	7.79991	-0.205298	Other	Other phenotypes	TRUE
rs35106244	Diagnoses - main ICD10: K80 Cholelithiasis	Neale Lab		0.00203002	0.000358054	1.43252e-08	OpenGWAS	ukb-a-559	Neale	1.61902e-08	cluster_Null	7.79075	7.79075	-0.205298	Other	Other phenotypes	TRUE
rs35106244	Cholelithiasis	Neale B	Neale-B_UKBB_EUR_2017	-0.00203	0.0003581	1.433e-08	Phenoscanner			1.61902e-08	cluster_Null	7.79075	7.79075	-0.205298	Other	Other phenotypes	TRUE
rs11205303	Whole body water mass	Neale B	Neale-B_UKBB_EUR_2017	0.008869	0.001565	1.459e-08	Phenoscanner			1.64533e-08	cluster_1	7.78375	7.78375	-0.612069	Other	Other phenotypes	TRUE
rs11205303	Whole body water mass	Neale Lab		0.0088693	0.00156524	1.45949e-08	OpenGWAS	ukb-a-267	Neale	1.64533e-08	cluster_1	7.78375	7.78375	-0.612069	Other	Other phenotypes	TRUE
rs10995181	Morning/evening person (chronotype)	MRC-IEU		-0.0166771	0.00294442	1.5e-08	OpenGWAS	ukb-b-4956	Ben Elsworth	1.68914e-08	cluster_3	7.77233	7.77233	0.976336	Other	Other phenotypes	TRUE
rs35106244	Arm predicted mass (right)	MRC-IEU		-0.00718366	0.00127072	1.6e-08	OpenGWAS	ukb-b-16698	Ben Elsworth	1.79978e-08	cluster_Null	7.74478	7.74478	-0.205298	Other	Other phenotypes	TRUE
rs11642015	Hypertension, essential	NA		0.0561	0.0099	1.61399e-08	OpenGWAS	finn-b-I9_HYPTENSESS	NA	1.81353e-08	cluster_3	7.74147	7.74147	1.14286	Other	Other phenotypes	TRUE
rs3819405	Breast cancer (Combined Oncoarray; iCOGS; GWAS meta analysis)	BCAC		-0.0395	0.007	1.646e-08	OpenGWAS	ieu-a-1126	Michailidou K	1.84546e-08	cluster_2	7.7339	7.7339	0.571635	Breast related	Breast cancer	TRUE
rs3819405	Breast cancer	NA		-0.0395	0.007	1.646e-08	OpenGWAS	ebi-a-GCST004988	Michailidou K	1.84546e-08	cluster_2	7.7339	7.7339	0.571635	Breast related	Breast cancer	TRUE
rs11205303	Leg fat mass (left)	MRC-IEU		0.00907789	0.0016092	1.7e-08	OpenGWAS	ukb-b-7212	Ben Elsworth	1.90185e-08	cluster_1	7.72082	7.72082	-0.612069	Other	Other phenotypes	TRUE
rs35106244	Phospholipids in VLDL	NA		0.0234569	0.00420105	1.7e-08	OpenGWAS	met-d-VLDL_PL	Borges CM	1.90185e-08	cluster_Null	7.72082	7.72082	-0.205298	Other	Other phenotypes	TRUE
rs11642015	Diagnoses - main ICD10: G56.0 Carpal tunnel syndrome	MRC-IEU		0.00158017	0.000280581	1.79999e-08	OpenGWAS	ukb-b-3965	Ben Elsworth	2.01152e-08	cluster_3	7.69647	7.69647	1.14286	Other	Other phenotypes	TRUE
rs16857609	ER- Breast cancer (Combined Oncoarray; iCOGS; GWAS meta analysis)	BCAC		0.0713	0.0127	1.83101e-08	OpenGWAS	ieu-a-1128	Michailidou K	2.04396e-08	cluster_3	7.68953	7.68953	1.30755	Breast related	Breast cancer	TRUE
rs17625845	Breast cancer (Combined Oncoarray; iCOGS; GWAS meta analysis)	BCAC		-0.0457	0.0081	1.86102e-08	OpenGWAS	ieu-a-1126	Michailidou K	2.07296e-08	cluster_1	7.68341	7.68341	-0.642757	Breast related	Breast cancer	TRUE
rs17625845	Breast cancer	NA		-0.0457	0.0081	1.86102e-08	OpenGWAS	ebi-a-GCST004988	Michailidou K	2.07296e-08	cluster_1	7.68341	7.68341	-0.642757	Breast related	Breast cancer	TRUE
rs686722	Impedance of arm (right)	MRC-IEU		-0.00827685	0.00147264	1.89998e-08	OpenGWAS	ukb-b-7859	Ben Elsworth	2.11406e-08	cluster_3	7.67488	7.67488	1.01019	Other	Other phenotypes	TRUE
rs11205303	Waist circumference	GIANT		0.03	0.0053	2e-08	OpenGWAS	ieu-a-71	Shungin D	2.21575e-08	cluster_1	7.65448	7.65448	-0.612069	Other	Other phenotypes	TRUE
rs16857609	Breast cancer estrogen receptor negative	Milne RL	NHGRI-EBI_GWAS_Catalog			2e-08	Phenoscanner			2.21575e-08	cluster_3	7.65448	7.65448	1.30755	Breast related	Breast cancer	TRUE
rs35106244	Cholesterol in medium LDL	NA		0.0245613	0.00425378	2e-08	OpenGWAS	met-d-M_LDL_C	Borges CM	2.21575e-08	cluster_Null	7.65448	7.65448	-0.205298	Other	Other phenotypes	TRUE
rs35106244	Free cholesterol in LDL	NA		0.0243255	0.00419388	2e-08	OpenGWAS	met-d-LDL_FC	Borges CM	2.21575e-08	cluster_Null	7.65448	7.65448	-0.205298	Other	Other phenotypes	TRUE
rs35106244	Standing height	MRC-IEU		-0.00757168	0.00135199	2.1e-08	OpenGWAS	ukb-b-10787	Ben Elsworth	2.32403e-08	cluster_Null	7.63376	7.63376	-0.205298	Other	Other phenotypes	TRUE
rs28763893	Eosinophil count	Astle W	Astle-W_Blood-Cell-Traits_EUR_2016	-0.0282	0.005035	2.122e-08	Phenoscanner			2.34335e-08	cluster_2	7.63016	7.63016	0.26703	Other	Other phenotypes	TRUE
rs28763893	Eosinophil counts	NA		0.0282033	0.00503469	2.12202e-08	OpenGWAS	ebi-a-GCST004606	Astle WJ	2.34335e-08	cluster_2	7.63016	7.63016	0.26703	Other	Other phenotypes	TRUE
rs28763893	Neutrophil percentage of granulocytes	NA		-0.028293	0.00505304	2.15298e-08	OpenGWAS	ebi-a-GCST004623	Astle WJ	2.37246e-08	cluster_2	7.6248	7.6248	0.26703	Other	Other phenotypes	TRUE
rs28763893	Neutrophil percentage of granulocytes	Astle W	Astle-W_Blood-Cell-Traits_EUR_2016	0.02829	0.005053	2.153e-08	Phenoscanner			2.37246e-08	cluster_2	7.6248	7.6248	0.26703	Other	Other phenotypes	TRUE
rs7555006	ENSG00000185104	NA		0.067689	0.0120958	2.19351e-08	OpenGWAS	eqtl-a-ENSG00000185104	Vosa U	2.40874e-08	cluster_2	7.61821	7.61821	0.581227	Other	Other phenotypes	TRUE
rs11628293	6mm weak meridian (right)	MRC-IEU		-0.0284805	0.00509344	2.19999e-08	OpenGWAS	ukb-b-13416	Ben Elsworth	2.40874e-08	cluster_Junk	7.61821	7.61821	1.66007	Other	Other phenotypes	TRUE
rs11642015	Heel bone mineral density (BMD) T-score, automated (left)	MRC-IEU		0.0196925	0.00351807	2.19999e-08	OpenGWAS	ukb-b-15730	Ben Elsworth	2.40874e-08	cluster_3	7.61821	7.61821	1.14286	Other	Other phenotypes	TRUE
rs11642015	Heel quantitative ultrasound index (QUI), direct entry (left)	MRC-IEU		0.0196918	0.00351807	2.19999e-08	OpenGWAS	ukb-b-845	Ben Elsworth	2.40874e-08	cluster_3	7.61821	7.61821	1.14286	Other	Other phenotypes	TRUE
rs16857609	Height	GIANT		-0.018	0.0033	2.19999e-08	OpenGWAS	ieu-a-89	Wood AR	2.40874e-08	cluster_3	7.61821	7.61821	1.30755	Other	Other phenotypes	TRUE
rs16857609	Height	GIANT	GIANT_Height_EUR_2014	0.018	0.0033	2.2e-08	Phenoscanner			2.40874e-08	cluster_3	7.61821	7.61821	1.30755	Other	Other phenotypes	TRUE
rs11205303	FEV1/FVC < 0.7	NA		0.00495071	0.000887535	2.39999e-08	OpenGWAS	ieu-b-106	Higbee D	2.62212e-08	cluster_1	7.58135	7.58135	-0.612069	Other	Other phenotypes	TRUE
rs35106244	Total lipids in medium VLDL	NA		0.0235658	0.00422235	2.39999e-08	OpenGWAS	met-d-M_VLDL_L	Borges CM	2.62212e-08	cluster_Null	7.58135	7.58135	-0.205298	Other	Other phenotypes	TRUE
rs73169097	Impedance of whole body	Neale B	Neale-B_UKBB_EUR_2017	-0.01726	0.003094	2.424e-08	Phenoscanner			2.64307e-08	cluster_Junk	7.57789	7.57789	-1.33001	Other	Other phenotypes	TRUE
rs73169097	Impedance of whole body	Neale Lab		0.0172635	0.0030945	2.42432e-08	OpenGWAS	ukb-a-269	Neale	2.64307e-08	cluster_Junk	7.57789	7.57789	-1.33001	Other	Other phenotypes	TRUE
rs35106244	Arm fat-free mass (right)	MRC-IEU		-0.00710531	0.00127502	2.5e-08	OpenGWAS	ukb-b-19520	Ben Elsworth	2.72269e-08	cluster_Null	7.565	7.565	-0.205298	Other	Other phenotypes	TRUE
rs10995181	ER- Breast cancer (Combined Oncoarray; iCOGS; GWAS meta analysis)	BCAC		-0.0897	0.0161	2.50398e-08	OpenGWAS	ieu-a-1128	Michailidou K	2.72414e-08	cluster_3	7.56477	7.56477	0.976336	Breast related	Breast cancer	TRUE
rs686722	Medication for cholesterol blood pressure diabetes or take exogenous hormones: None of the above	Neale Lab		-0.00899993	0.00161584	2.55376e-08	OpenGWAS	ukb-a-449	Neale	2.77268e-08	cluster_3	7.5571	7.5571	1.01019	Other	Other phenotypes	TRUE
rs686722	No treatment with medication for cholesterol, blood pressure, diabetes, or take exogenous hormones	Neale B	Neale-B_UKBB_EUR_2017	-0.009	0.001616	2.554e-08	Phenoscanner			2.77268e-08	cluster_3	7.5571	7.5571	1.01019	Other	Other phenotypes	TRUE
rs11642015	Serum 25-Hydroxyvitamin D levels	NA		0.0111515	0.00200327	2.59693e-08	OpenGWAS	ebi-a-GCST90000617	Revez JA	2.81631e-08	cluster_3	7.55032	7.55032	1.14286	Other	Other phenotypes	TRUE
rs35106244	Treatment/medication code: simvastatin	MRC-IEU		0.00375114	0.000673664	2.59998e-08	OpenGWAS	ukb-b-11268	Ben Elsworth	2.81665e-08	cluster_Null	7.55027	7.55027	-0.205298	Other	Other phenotypes	TRUE
rs35106244	Cystatin C	NA		0.0022371	0.00040203	2.62918e-08	OpenGWAS	ukb-d-30720_raw	Neale lab	2.84528e-08	cluster_Null	7.54588	7.54588	-0.205298	Other	Other phenotypes	TRUE
rs11205303	Height	GIANT		0.042	0.0076	2.63998e-08	OpenGWAS	ieu-a-96	Randall JC	2.85098e-08	cluster_1	7.54501	7.54501	-0.612069	Other	Other phenotypes	TRUE
rs11205303	Height in males	GIANT	GIANT_Height-M_EUR_2013	0.042	0.0076	2.64e-08	Phenoscanner			2.85098e-08	cluster_1	7.54501	7.54501	-0.612069	Other	Other phenotypes	TRUE
rs7555006	Hernia	NA		0.00339448	0.000610121	2.64423e-08	OpenGWAS	ukb-d-K11_HERNIA	Neale lab	2.85255e-08	cluster_2	7.54477	7.54477	0.581227	Other	Other phenotypes	TRUE
rs35106244	Total lipids in small LDL	NA		0.0245216	0.00424062	2.69998e-08	OpenGWAS	met-d-S_LDL_L	Borges CM	2.90963e-08	cluster_Null	7.53616	7.53616	-0.205298	Other	Other phenotypes	TRUE
rs11642015	Comparative height size at age 10	Neale B	Neale-B_UKBB_EUR_2017	-0.009387	0.001691	2.844e-08	Phenoscanner			3.05863e-08	cluster_3	7.51447	7.51447	1.14286	Other	Other phenotypes	TRUE
rs11642015	Comparative height size at age 10	Neale Lab		0.00938692	0.00169106	2.8442e-08	OpenGWAS	ukb-a-35	Neale	3.05863e-08	cluster_3	7.51447	7.51447	1.14286	Other	Other phenotypes	TRUE
rs16857609	Weight	MRC-IEU		-0.0109713	0.00197823	2.90001e-08	OpenGWAS	ukb-b-12039	Ben Elsworth	3.10888e-08	cluster_3	7.5074	7.5074	1.30755	Other	Other phenotypes	TRUE
rs686722	Impedance of whole body	MRC-IEU		-0.00879782	0.0015858	2.90001e-08	OpenGWAS	ukb-b-19921	Ben Elsworth	3.10888e-08	cluster_3	7.5074	7.5074	1.01019	Other	Other phenotypes	TRUE
rs73169097	Illnesses of mother: Breast cancer	MRC-IEU		0.00556631	0.00100295	2.90001e-08	OpenGWAS	ukb-b-13584	Ben Elsworth	3.10888e-08	cluster_Junk	7.5074	7.5074	-1.33001	Breast related	Other phenotypes	TRUE
rs35106244	Sitting height	MRC-IEU		-0.00858565	0.00154978	2.99999e-08	OpenGWAS	ukb-b-16881	Ben Elsworth	3.20938e-08	cluster_Null	7.49358	7.49358	-0.205298	Other	Other phenotypes	TRUE
rs11205303	Waist circumference adjusted for body mass index	GIANT	NHGRI-EBI_GWAS_Catalog	0.0337	0.006081	3e-08	Phenoscanner			3.20938e-08	cluster_1	7.49358	7.49358	-0.612069	Other	Other phenotypes	TRUE
rs73169097	monocyte cell count	Blood Cell Consortium		-0.017312	0.003126	3.15e-08	OpenGWAS	ieu-b-31	Vuckovic, D	3.36634e-08	cluster_Junk	7.47284	7.47284	-1.33001	Other	Other phenotypes	TRUE
rs35106244	coagulation factor III, tissue factor	NA		-0.141	0.0254	3.21899e-08	OpenGWAS	prot-b-10	Folkersen L	3.43649e-08	cluster_Null	7.46389	7.46389	-0.205298	Other	Other phenotypes	TRUE
rs35106244	Diagnoses - secondary ICD10: E78.0 Pure hypercholesterolaemia	MRC-IEU		0.00254025	0.000459969	3.29997e-08	OpenGWAS	ukb-b-12651	Ben Elsworth	3.51928e-08	cluster_Null	7.45355	7.45355	-0.205298	Other	Other phenotypes	TRUE
rs11642015	Getting up in morning	Neale Lab		0.0105062	0.00190233	3.33857e-08	OpenGWAS	ukb-a-10	Neale	3.55353e-08	cluster_3	7.44934	7.44934	1.14286	Other	Other phenotypes	TRUE
rs11642015	Getting up in morning	Neale B	Neale-B_UKBB_EUR_2017	-0.01051	0.001902	3.339e-08	Phenoscanner			3.55353e-08	cluster_3	7.44934	7.44934	1.14286	Other	Other phenotypes	TRUE
rs686722	Hypertension, essential	NA		0.0555	0.01	3.38003e-08	OpenGWAS	finn-b-I9_HYPTENSESS	NA	3.59347e-08	cluster_3	7.44449	7.44449	1.01019	Other	Other phenotypes	TRUE
rs11642015	Visceral adipose tissue volume	NA		0.037261	0.00674866	3.40001e-08	OpenGWAS	ebi-a-GCST90016671	Liu Y	3.61097e-08	cluster_3	7.44238	7.44238	1.14286	Other	Other phenotypes	TRUE
rs28763893	Weight	MRC-IEU		-0.0135847	0.00246412	3.50002e-08	OpenGWAS	ukb-b-12039	Ben Elsworth	3.71335e-08	cluster_2	7.43023	7.43023	0.26703	Other	Other phenotypes	TRUE
rs11642015	Cancer code, self-reported: breast cancer	MRC-IEU		-0.00170413	0.000309655	3.69999e-08	OpenGWAS	ukb-b-16890	Ben Elsworth	3.91741e-08	cluster_3	7.407	7.407	1.14286	Breast related	Breast cancer	TRUE
rs11642015	Operation code: lumpectomy	MRC-IEU		-0.00208313	0.000378549	3.69999e-08	OpenGWAS	ukb-b-10827	Ben Elsworth	3.91741e-08	cluster_3	7.407	7.407	1.14286	Other	Other phenotypes	TRUE
rs11642015	Serum 25-Hydroxyvitamin D levels	NA		0.0113744	0.00206653	3.71065e-08	OpenGWAS	ebi-a-GCST90000618	Revez JA	3.92465e-08	cluster_3	7.4062	7.4062	1.14286	Other	Other phenotypes	TRUE
rs7555006	Pancreas fat	NA		-0.0474223	0.00862064	3.79997e-08	OpenGWAS	ebi-a-GCST90016675	Liu Y	4.01499e-08	cluster_2	7.39632	7.39632	0.581227	Other	Other phenotypes	TRUE
rs73169097	Diagnoses - main ICD10: C50.9 Breast, unspecified	MRC-IEU		0.00219955	0.000400296	3.89996e-08	OpenGWAS	ukb-b-2307	Ben Elsworth	4.1164e-08	cluster_Junk	7.38548	7.38548	-1.33001	Breast related	Breast cancer	TRUE
rs28763893	Arm fat mass left	Neale B	Neale-B_UKBB_EUR_2017	0.01846	0.003362	4.001e-08	Phenoscanner			4.2145e-08	cluster_2	7.37525	7.37525	0.26703	Other	Other phenotypes	TRUE
rs28763893	Arm fat mass (left)	Neale Lab		-0.0184627	0.0033624	4.00111e-08	OpenGWAS	ukb-a-287	Neale	4.2145e-08	cluster_2	7.37525	7.37525	0.26703	Other	Other phenotypes	TRUE
rs35106244	matrix metallopeptidase 10	NA		0.1399	0.0255	4.144e-08	OpenGWAS	prot-b-48	Folkersen L	4.36054e-08	cluster_Null	7.36046	7.36046	-0.205298	Other	Other phenotypes	TRUE
rs11628293	Breast cancer	UK Biobank		-0.00460245	0.000839359	4.20001e-08	OpenGWAS	ieu-b-4810	Burrows	4.41495e-08	cluster_Junk	7.35507	7.35507	1.66007	Breast related	Breast cancer	TRUE
rs11642015	ER- Breast cancer (GWAS)	BCAC		-0.105422	0.0192482	4.30002e-08	OpenGWAS	ieu-a-1166	Michailidou K	4.51546e-08	cluster_3	7.3453	7.3453	1.14286	Breast related	Breast cancer	TRUE
rs16857609	Weight	MRC-IEU		-0.0107489	0.00196396	4.39997e-08	OpenGWAS	ukb-b-11842	Ben Elsworth	4.6157e-08	cluster_3	7.33576	7.33576	1.30755	Other	Other phenotypes	TRUE
rs11642015	Relative age of first facial hair	Neale B	Neale-B_UKBB_EUR_2017	0.008834	0.001616	4.57e-08	Phenoscanner			4.78467e-08	cluster_3	7.32015	7.32015	1.14286	Other	Other phenotypes	TRUE
rs11642015	Relative age of first facial hair	Neale Lab		-0.00883415	0.00161574	4.57036e-08	OpenGWAS	ukb-a-299	Neale	4.78467e-08	cluster_3	7.32015	7.32015	1.14286	Other	Other phenotypes	TRUE
rs35106244	Cholesterol in small LDL	NA		0.0241075	0.0042473	4.70002e-08	OpenGWAS	met-d-S_LDL_C	Borges CM	4.9154e-08	cluster_Null	7.30844	7.30844	-0.205298	Other	Other phenotypes	TRUE
rs233174	Hair/balding pattern: Pattern 2	Neale Lab		0.00952046	0.00174298	4.71053e-08	OpenGWAS	ukb-a-301	Neale	4.91687e-08	cluster_2	7.30831	7.30831	0.464986	Other	Other phenotypes	TRUE
rs233174	Hair or balding pattern: pattern 2	Neale B	Neale-B_UKBB_EUR_2017	0.00952	0.001743	4.711e-08	Phenoscanner			4.91687e-08	cluster_2	7.30831	7.30831	0.464986	Other	Other phenotypes	TRUE
rs35106244	Medication for cholesterol, blood pressure or diabetes: Cholesterol lowering medication	MRC-IEU		0.00729954	0.00133749	4.79999e-08	OpenGWAS	ukb-b-11740	Ben Elsworth	5.00466e-08	cluster_Null	7.30063	7.30063	-0.205298	Other	Other phenotypes	FALSE
rs686722	Ankle spacing width	MRC-IEU		-0.0129118	0.00236643	4.90004e-08	OpenGWAS	ukb-b-4080	Ben Elsworth	5.10379e-08	cluster_3	7.29211	7.29211	1.01019	Other	Other phenotypes	FALSE
rs11205303	Waist circumference adjusted for BMI joint analysis main effects and physical activity interaction	GIANT	NHGRI-EBI_GWAS_Catalog			5e-08	Phenoscanner			5.20263e-08	cluster_1	7.28378	7.28378	-0.612069	Other	Other phenotypes	FALSE

## Sheet: fig6
exposure	outcome	pval	b	se	or	or_lci95	or_uci95	effect	effect_direction
Childhood body size (total effect)	Overall breast cancer	4.98541e-09	-0.410615	0.0702187	0.663242	0.577964	0.761103	total	ok
Childhood body size (total effect)	ER+ breast cancer	3.47763e-06	-0.351532	0.0757549	0.70361	0.606524	0.816236	total	ok
Childhood body size (total effect)	ER- breast cancer	1.84046e-08	-0.547016	0.0972238	0.578674	0.478272	0.700152	total	ok
Childhood body size (total effect)	HER2-enriched subtype	0.0138424	-0.465372	0.189074	0.627901	0.43346	0.909566	total	ok
Childhood body size (total effect)	Luminal A subtype	6.43619e-05	-0.347846	0.0870437	0.706208	0.595442	0.837579	total	ok
Childhood body size (total effect)	Luminal B1 subtype	0.00119532	-0.445396	0.137468	0.640571	0.489274	0.838653	total	ok
Childhood body size (total effect)	Luminal B2 subtype	0.000549071	-0.368233	0.106561	0.691956	0.561529	0.852678	total	ok
Childhood body size (total effect)	Triple-negative subtype	0.00190489	-0.394669	0.127121	0.673903	0.525279	0.86458	total	ok
Childhood body size accounted for Dense area	ER- breast cancer	0.00380164	-0.385966	0.13336	0.679794	0.52343	0.882867	direct	ok
Childhood body size accounted for Dense area	ER+ breast cancer	0.267319	-0.138756	0.125089	0.870441	0.681179	1.11229	direct	overlaps null
Childhood body size accounted for Dense area	Overall breast cancer	0.0953658	-0.195493	0.11722	0.822429	0.653611	1.03485	direct	overlaps null
Childhood body size accounted for Dense area	HER2-enriched subtype	0.19935	-0.277103	0.215913	0.757976	0.49644	1.1573	direct	overlaps null
Childhood body size accounted for Dense area	Luminal A subtype	0.26331	-0.145467	0.130043	0.864619	0.670084	1.11563	direct	overlaps null
Childhood body size accounted for Dense area	Luminal B1 subtype	0.400817	-0.150316	0.178913	0.860436	0.605934	1.22183	direct	overlaps null
Childhood body size accounted for Dense area	Luminal B2 subtype	0.0745725	-0.242447	0.13597	0.784706	0.601127	1.02435	direct	overlaps null
Childhood body size accounted for Dense area	Triple-negative subtype	0.0946507	-0.259166	0.155063	0.771695	0.569447	1.04577	direct	overlaps null
Childhood body size accounted for Non-dense area	ER- breast cancer	0.0031268	-0.464078	0.157049	0.628715	0.462137	0.855335	direct	ok
Childhood body size accounted for Non-dense area	ER+ breast cancer	0.00293239	-0.356902	0.119978	0.699841	0.553187	0.885373	direct	ok
Childhood body size accounted for Non-dense area	Overall breast cancer	0.00140959	-0.373573	0.117009	0.688271	0.547216	0.865684	direct	ok
Childhood body size accounted for Non-dense area	HER2-enriched subtype	0.0245992	-0.569542	0.253396	0.565785	0.344316	0.929706	direct	ok
Childhood body size accounted for Non-dense area	Luminal A subtype	0.115887	-0.221076	0.140609	0.801656	0.608554	1.05603	direct	overlaps null
Childhood body size accounted for Non-dense area	Luminal B1 subtype	0.389218	-0.162792	0.189065	0.849768	0.586631	1.23094	direct	overlaps null
Childhood body size accounted for Non-dense area	Luminal B2 subtype	0.03539	-0.337949	0.160632	0.713232	0.520592	0.977155	direct	ok
Childhood body size accounted for Non-dense area	Triple-negative subtype	0.516248	-0.120866	0.186193	0.886153	0.615202	1.27644	direct	overlaps null
Childhood body size accounted for Percent density	ER- breast cancer	0.00517642	-0.419885	0.150182	0.657122	0.489563	0.88203	direct	ok
Childhood body size accounted for Percent density	ER+ breast cancer	0.0536429	-0.269761	0.139794	0.763562	0.580563	1.00424	direct	overlaps null
Childhood body size accounted for Percent density	Overall breast cancer	0.022293	-0.299343	0.130984	0.741305	0.573458	0.958281	direct	ok
Childhood body size accounted for Percent density	HER2-enriched subtype	0.112329	-0.407916	0.256905	0.665035	0.401941	1.10034	direct	overlaps null
Childhood body size accounted for Percent density	Luminal A subtype	0.0431252	-0.291018	0.143891	0.747502	0.563807	0.991048	direct	ok
Childhood body size accounted for Percent density	Luminal B1 subtype	0.104557	-0.313616	0.193214	0.7308	0.500416	1.06725	direct	overlaps null
Childhood body size accounted for Percent density	Luminal B2 subtype	0.066449	-0.293002	0.159641	0.746021	0.545585	1.02009	direct	overlaps null
Childhood body size accounted for Percent density	Triple-negative subtype	0.0930468	-0.279797	0.166592	0.755937	0.545356	1.04783	direct	overlaps null
